# Supplementary material for: Mib1 prevents Notch Cis-inhibition to defer differentiation and preserve neuroepithelial integrity during neural delamination
Source: PLoS Biol. 2018 Apr 30;16(4):e2004162. doi: 10.1371/journal.pbio.2004162 (PMC5945229; doi:10.1371/journal.pbio.2004162)
Supplement: S1 Data — (XLSX) [file pbio.2004162.s007.xlsx]

## Sheet: Fig 1B
E3										E4
HuCD-					HuCD+					HuCD-					HuCD+
	Hes5-VNP Signal (minus background)	Hes5-VNP Signal (minus level in neurons)	Fold change			Hes5-VNP Signal (minus background)	Hes5-VNP Signal (minus level in neurons)	Fold change			Hes5-VNP Signal (minus background)	Hes5-VNP Signal (minus level in neurons)	Fold change			Hes5-VNP Signal (minus background)	Hes5-VNP Signal (minus level in neurons)	Fold change
	9.684	4.04904	0.788865			6.037	0.402044	0.0783293			18.05	12.529	1.38503			6.342	0.820992	0.0907573
	8.815	3.18004	0.61956			5.154	-0.480956	-0.0937034			14.038	8.51699	0.941519			6.533	1.01199	0.111872
	15.877	10.242	1.99543			5.745	0.110044	0.0214397			16.944	11.423	1.26277			5.74	0.218992	0.0242087
	20.051	14.416	2.80864			5.905	0.270044	0.0526121			22.65	17.129	1.89354			5.537	0.0159918	0.00176783
	11.791	6.15604	1.19937			6.192	0.557044	0.108528			17.427	11.906	1.31616			6.607	1.08599	0.120052
	10.521	4.88604	0.951936			7.89	2.25504	0.439345			16.992	11.471	1.26807			6.08	0.558992	0.0617943
	8.232	2.59704	0.505976			6.487	0.852044	0.166002			13.684	8.16299	0.902385			6.112	0.590992	0.0653317
	12.324	6.68904	1.30321			7.541	1.90604	0.37135			17.04	11.519	1.27338			5.345	-0.176008	-0.019457
	8.162	2.52704	0.492338			7.436	1.80104	0.350893			11.968	6.44699	0.712689			4.941	-0.580008	-0.0641175
	9.177	3.54204	0.690088			6.894	1.25904	0.245297			16.483	10.962	1.2118			3.837	-1.68401	-0.18616
	8.518	2.88304	0.561697			5.787	0.152044	0.0296224			12.53	7.00899	0.774815			3.909	-1.61201	-0.178201
	9.546	3.91104	0.761979			9.219	3.58404	0.698271			18.048	12.527	1.38481			5.26	-0.261008	-0.0288534
	5.006	-0.628956	-0.122538			7.141	1.50604	0.293419			14.291	8.76999	0.969487			3.882	-1.63901	-0.181186
	8.262	2.62704	0.511821			7.494	1.85904	0.362193			13.624	8.10299	0.895753			5.495	-0.0260082	-0.0028751
	14.79	9.15504	1.78366			6.031	0.396044	0.0771604			16.147	10.626	1.17466			4.779	-0.742008	-0.082026
	10.685	5.05004	0.983888			4.909	-0.725956	-0.141436			8.565	3.04399	0.336501			6.419	0.897992	0.0992693
	10.916	5.28104	1.02889			5.635	4.44222e-05	8.65467e-06			15.659	10.138	1.12071			4.545	-0.976008	-0.107894
	6.315	0.680044	0.132491			7.955	2.32004	0.452009			19.996	14.475	1.60015			7.268	1.74699	0.193123
	10.586	4.95104	0.9646			6.087	0.452044	0.0880707			12.259	6.73799	0.744858			3.75	-1.77101	-0.195778
	14.258	8.62304	1.68001			3.772	-1.86296	-0.362955			16.824	11.303	1.2495			6.845	1.32399	0.146362
	8.444	2.80904	0.547279			4.346	-1.28896	-0.251124			15.651	10.13	1.11983			7.741	2.21999	0.245411
	11.416	5.78104	1.12631			4.796	-0.838956	-0.163452			18.113	12.592	1.39199			6.532	1.01099	0.111761
	9.032	3.39704	0.661838			3.323	-2.31196	-0.450433			24.425	18.904	2.08976			4.935	-0.586008	-0.0647808
	10.389	4.75404	0.926219			8.079	2.44405	0.476167			16.945	11.424	1.26288			5.48	-0.0410082	-0.00453329
	10.325	4.69004	0.91375			8.23	2.59504	0.505586			19.759	14.238	1.57395			6.405	0.883992	0.0977217
	12.038	6.40304	1.24749			7.992	2.35704	0.459217			5.285	-0.236008	-0.0260897			6.446	0.924992	0.102254
	8.106	2.47104	0.481428			8.39	2.75504	0.536759			12.172	6.65099	0.73524			6.232	0.710992	0.0785972
	8.336	2.70104	0.526238			3.803	-1.83196	-0.356915			8.112	2.59099	0.286424			6.142	0.620992	0.0686481
	11.455	5.82004	1.13391			5.308	-0.326956	-0.0637			13.062	7.54099	0.833626			4.871	-0.650008	-0.0718558
	6.341	0.706044	0.137557			6.282	0.647044	0.126062			17.899	12.378	1.36834			7.369	1.84799	0.204288
	8.937	3.30204	0.643329			6.803	1.16804	0.227567			22.04	16.519	1.82611			5.892	0.370992	0.0410116
	9.741	4.10604	0.799971			4.325	-1.30996	-0.255215			22.307	16.786	1.85562			7.199	1.67799	0.185495
	19.151	13.516	2.6333			3.609	-2.02596	-0.394712			10.526	5.00499	0.553281			4.831	-0.690008	-0.0762776
	9.784	4.14904	0.808348			3.139	-2.49596	-0.486281			10.754	5.23299	0.578486			6.922	1.40099	0.154874
	14.28	8.64504	1.68429			4.02	-1.61496	-0.314638			13.285	7.76399	0.858278			6.403	0.881992	0.0975006
	11.374	5.73904	1.11812			4.151	-1.48396	-0.289115			8.529	3.00799	0.332521			8.021	2.49999	0.276364
	9.71	4.07504	0.793931			4.188	-1.44696	-0.281907			11.22	5.69899	0.63			5.873	0.351992	0.0389113
	9.063	3.42804	0.667878			2.866	-2.76896	-0.539469			26.531	21.01	2.32257			4.806	-0.715008	-0.0790412
	6.732	1.09704	0.213734			4.545	-1.08996	-0.212353			21.098	15.577	1.72197			4.463	-1.05801	-0.116958
	6.544	0.909044	0.177107			4.689	-0.945956	-0.184298			10.385	4.86399	0.537694			4.669	-0.852008	-0.094186
	6.893	1.25804	0.245102			4.578	-1.05696	-0.205924			23.581	18.06	1.99646			6.608	1.08699	0.120163
	7.476	1.84104	0.358686			4.216	-1.41896	-0.276452			12.137	6.61599	0.731371			6.053	0.531992	0.0588095
	14.994	9.35904	1.8234			3.905	-1.72996	-0.337043			16.577	11.056	1.22219			4.557	-0.964008	-0.106567
	12.924	7.28904	1.42011			4.564	-1.07096	-0.208652			5.554	0.0329918	0.00364711			4.348	-1.17301	-0.129671
	10.029	4.39404	0.856081			4.115	-1.51996	-0.296129			12.755	7.23399	0.799688			4.865	-0.656008	-0.072519
	9.338	3.70304	0.721455		MEAN	5.63496	-1.13489e-15	-2.61519e-16			5.588	0.0669918	0.00740567			5.968	0.446992	0.0494131
	10.848	5.21304	1.01564		MEDIAN	5.635	4.44222e-05	8.65467e-06			5.814	0.292992	0.032389			6.561	1.03999	0.114967
	15.079	9.44404	1.83996		STDEVA	1.83517	1.63632	0.318801			16.495	10.974	1.21313			5.299	-0.222008	-0.0245421
	10.456	4.82104	0.939272		SEM	0.27357	0.243929	0.0475241			26.172	20.651	2.28288			7.266	1.74499	0.192902
	7.235	1.60004	0.311733								6.742	1.22099	0.134976			6.202	0.680992	0.0752809
	14.613	8.97804	1.74917								10.142	4.62099	0.510832			6.164	0.642992	0.0710801
	13.504	7.86904	1.53311								10.514	4.99299	0.551955			6.003	0.481992	0.0532822
	11.201	5.56604	1.08442								14.725	9.20399	1.01746			3.745	-1.77601	-0.19633
	12.158	6.52304	1.27087								11.62	6.09899	0.674219			4.816	-0.705008	-0.0779358
	12.132	6.49704	1.2658								10.423	4.90199	0.541895			5.614	0.0929918	0.0102799
	12.262	6.62704	1.29113								7.88	2.35899	0.260777			5.767	0.245992	0.0271934
	14.875	9.24004	1.80022								18.087	12.566	1.38912			6.649	1.12799	0.124695
	12.308	6.67304	1.30009								14.489	8.96799	0.991375			7.934	2.41299	0.266746
	12.355	6.72004	1.30925								8.427	2.90599	0.321246			5.586	0.0649918	0.00718458
	13.289	7.65404	1.49122								12.239	6.71799	0.742647			4.277	-1.24401	-0.13752
	14.476	8.84104	1.72248								14.389	8.86799	0.98032			4.402	-1.11901	-0.123702
	12.305	6.67004	1.29951								11.97	6.44899	0.71291			3.885	-1.63601	-0.180854
	13.828	8.19304	1.59623								11.875	6.35399	0.702408			5.511	-0.0100082	-0.00110637
	10.736	5.10104	0.993824								27.461	21.94	2.42538			6.592	1.07099	0.118394
	10.307	4.67204	0.910243								7.612	2.09099	0.231151			5.198	-0.323008	-0.0357072
	12.569	6.93404	1.35094								11.809	6.28799	0.695112			4.859	-0.662008	-0.0731823
	14.206	8.57104	1.66988								15.116	9.59499	1.06069			5.81	0.288992	0.0319469
	16.686	11.051	2.15305								12.722	7.20099	0.79604			5.405	-0.116008	-0.0128242
	20.279	14.644	2.85306								11.66	6.13899	0.67864			5.28	-0.241008	-0.0266425
	16.986	11.351	2.2115								8.951	3.42999	0.379172			6.284	0.762992	0.0843456
	13.282	7.64704	1.48986								10.583	5.06199	0.559583			7.005	1.48399	0.164049
	20.897	15.262	2.97347								11.04	5.51899	0.610102			4.593	-0.928008	-0.102588
	23.708	18.073	3.52113								8.205	2.68399	0.296704			4.255	-1.26601	-0.139952
	23.825	18.19	3.54392								12.468	6.94699	0.767962			8.254	2.73299	0.302121
	12.479	6.84404	1.33341								10.582	5.06099	0.559472			4.563	-0.958008	-0.105904
	13.849	8.21404	1.60032								24.468	18.947	2.09451			3.842	-1.67901	-0.185608
	18.301	12.666	2.46769								12.902	7.38099	0.815939			6.417	0.895992	0.0990482
	17.495	11.86	2.31066								12.632	7.11099	0.786091			3.679	-1.84201	-0.203626
	20.823	15.188	2.95905								16.477	10.956	1.21114			3.732	-1.78901	-0.197768
	23.616	17.981	3.5032								13.052	7.53099	0.83252			4.686	-0.835008	-0.0923067
	15.589	9.95404	1.93932								8.832	3.31099	0.366017			4.64	-0.881008	-0.0973919
	15.51	9.87504	1.92393								12.512	6.99099	0.772826			3.679	-1.84201	-0.203626
	19.628	13.993	2.72623								22.055	16.534	1.82777			5.037	-0.484008	-0.0535051
	17.584	11.949	2.328								18.821	13.3	1.47026			3.971	-1.55001	-0.171347
	13.052	7.41704	1.44504								8.303	2.78199	0.307538			7.121	1.59999	0.176873
	10.677	5.04204	0.982329								11.235	5.71399	0.631658			3.97	-1.55101	-0.171458
	9.104	3.46904	0.675865								11.673	6.15199	0.680078			5.185	-0.336008	-0.0371443
	7.884	2.24904	0.438176								14.264	8.74299	0.966502			5.748	0.226992	0.025093
	9.244	3.60904	0.703141								11.716	6.19499	0.684831			4.401	-1.12001	-0.123812
	17.178	11.543	2.2489								9.929	4.40799	0.487286			5.015	-0.506008	-0.0559371
	10.675	5.04004	0.98194								16.706	11.185	1.23646			3.342	-2.17901	-0.24088
	16.467	10.832	2.11038								12.217	6.69599	0.740215			4.183	-1.33801	-0.147911
	19.628	13.993	2.72623								13.263	7.74199	0.855846			3.875	-1.64601	-0.181959
	23.784	18.149	3.53593								11.966	6.44499	0.712468			5.017	-0.504008	-0.055716
	23.276	17.641	3.43696								12.089	6.56799	0.726065			5.768	0.246992	0.0273039
	17.492	11.857	2.31008								21.316	15.795	1.74607			3.731	-1.79001	-0.197878
	25.995	20.36	3.9667								13.701	8.17999	0.904265			4.618	-0.903008	-0.0998239
	15.951	10.316	2.00985								28.42	22.899	2.53139			3.175	-2.34601	-0.259342
	19.79	14.155	2.75779								20.773	15.252	1.68605			4.048	-1.47301	-0.162835
	18.334	12.699	2.47412								16.762	11.241	1.24265			5.228	-0.293008	-0.0323909
	14.056	8.42104	1.64065								8.409	2.88799	0.319256			4.543	-0.978008	-0.108115
	13.24	7.60504	1.48167								7.68	2.15899	0.238668			4.53	-0.991008	-0.109552
	14.159	8.52404	1.66072								9.897	4.37599	0.483748			5.663	0.141992	0.0156966
	23.851	18.216	3.54899								14.246	8.72499	0.964512			5.667	0.145992	0.0161388
	9.194	3.55904	0.6934								25.93	20.409	2.25613			5.327	-0.194008	-0.0214468
	17.243	11.608	2.26157								11.415	5.89399	0.651557			5.382	-0.139008	-0.0153668
	13.422	7.78704	1.51713								10.901	5.37999	0.594736			6.909	1.38799	0.153437
	9.919	4.28404	0.83465								15.551	10.03	1.10877			3.442	-2.07901	-0.229826
	14.334	8.69904	1.69481								23.712	18.191	2.01094			5.957	0.435992	0.0481971
	13.066	7.43104	1.44777								17.292	11.771	1.30124			5.401	-0.120008	-0.0132664
	5.54	-0.0949556	-0.0185								24.158	18.637	2.06024			5.619	0.0979918	0.0108326
	13.892	8.25704	1.6087								16.535	11.014	1.21755			5.477	-0.0440082	-0.00486493
	12.853	7.21804	1.40627								13.277	7.75599	0.857393			5.759	0.237992	0.026309
	9.229	3.59404	0.700219								14.83	9.30899	1.02907			4.997	-0.524008	-0.057927
	7.617	1.98204	0.386157								14.92	9.39899	1.03902			6.969	1.44799	0.16007
	7.528	1.89304	0.368817								22.126	16.605	1.83561			6.497	0.975992	0.107892
	6.837	1.20204	0.234191								10.204	4.68299	0.517686			5.016	-0.505008	-0.0558266
	7.201	1.56604	0.305109								23.411	17.89	1.97767			4.797	-0.724008	-0.0800362
	7.998	2.36304	0.460386								14.216	8.69499	0.961196			7.986	2.46499	0.272495
	8.828	3.19304	0.622093								8.731	3.20999	0.354851			4.763	-0.758008	-0.0837947
	18.53	12.895	2.51231								14.461	8.93999	0.98828			5.106	-0.415008	-0.0458775
	8.652	3.01704	0.587803								10.561	5.03999	0.557151			3.471	-2.05001	-0.22662
	15.307	9.67204	1.88438								9.648	4.12699	0.456222			4.671	-0.850008	-0.0939649
	4.994	-0.640956	-0.124876								24.981	19.46	2.15122			5.816	0.294992	0.0326101
	9.518	3.88304	0.756524								24.416	18.895	2.08876			4.982	-0.539008	-0.0595852
	11.943	6.30804	1.22898								28.597	23.076	2.55096			4.948	-0.573008	-0.0633437
	6.051	0.416044	0.0810569								22.063	16.542	1.82865			4.146	-1.37501	-0.152002
	5.327	-0.307956	-0.0599982								15.819	10.298	1.1384			3.389	-2.13201	-0.235685
	7.98	2.34504	0.456879								13.002	7.48099	0.826993			5.252	-0.269008	-0.0297378
	8.603	2.96804	0.578257								12.508	6.98699	0.772383			4.477	-1.04401	-0.115411
	6.892	1.25704	0.244907								13.454	7.93299	0.87696			5.495	-0.0260082	-0.0028751
	17.94	12.305	2.39736								24.505	18.984	2.0986			6.569	1.04799	0.115851
	3.872	-1.76296	-0.343472								17.209	11.688	1.29206			5.116	-0.405008	-0.044772
	7.68	2.04504	0.398431								6.414	0.892992	0.0987166			5.005	-0.516008	-0.0570426
	4.478	-1.15696	-0.225407								16.576	11.055	1.22208			6.028	0.506992	0.0560459
	10.236	4.60104	0.89641								19.888	14.367	1.58821			3.65	-1.87101	-0.206832
	3.384	-2.25096	-0.438548								18.615	13.094	1.44749			5.497	-0.0240082	-0.00265401
	4.663	-0.971956	-0.189364								23.717	18.196	2.01149			4.5	-1.02101	-0.112868
	5.581	-0.0539556	-0.010512								27.024	21.503	2.37707			5.428	-0.0930082	-0.0102817
	4.354	-1.28096	-0.249565								16.32	10.799	1.19378			10.915	5.39399	0.596284
	5.795	0.160044	0.0311811								15.569	10.048	1.11076			6.049	0.527992	0.0583673
	3.803	-1.83196	-0.356915								14.508	8.98699	0.993475			6.149	0.627992	0.0694219
	4.797	-0.837956	-0.163257								19.467	13.946	1.54167			5.323	-0.198008	-0.021889
	3.41	-2.22496	-0.433483								29.878	24.357	2.69257			3.525	-1.99601	-0.220651
	4.426	-1.20896	-0.235538								22.15	16.629	1.83827			3.221	-2.30001	-0.254257
	6.184	0.549044	0.106969								27.276	21.755	2.40493			4.117	-1.40401	-0.155207
	5.143	-0.491956	-0.0958465								20.224	14.703	1.62536			4.211	-1.31001	-0.144816
	13.144	7.50904	1.46297								14.52	8.99899	0.994802			6.036	0.514992	0.0569302
	7.169	1.53404	0.298874								14.385	8.86399	0.979878			10.609	5.08799	0.562457
	6.728	1.09304	0.212955								17.184	11.663	1.2893			7.746	2.22499	0.245964
	8.236	2.60104	0.506755								14.042	8.52099	0.941961			4.877	-0.644008	-0.0711925
	5.842	0.207044	0.040338								18.442	12.921	1.42836			5.577	0.0559918	0.00618967
	4.962	-0.672956	-0.13111								12.499	6.97799	0.771389			6.773	1.25199	0.138403
	4.031	-1.60396	-0.312495								12.064	6.54299	0.723301			4.892	-0.629008	-0.0695343
	5.322	-0.312956	-0.0609724								29.604	24.083	2.66228			4.296	-1.22501	-0.13542
	7.304	1.66904	0.325176								24.356	18.835	2.08213			4.967	-0.554008	-0.0612433
	4.875	-0.759956	-0.14806								17.053	11.532	1.27481			6.826	1.30499	0.144262
	3.68	-1.95496	-0.380879								7.951	2.42999	0.268626			7.35	1.82899	0.202188
	4.735	-0.899956	-0.175336								11.4	5.87899	0.649899			6.895	1.37399	0.151889
	4.648	-0.986956	-0.192286								12.341	6.81999	0.753922			5.222	-0.299008	-0.0330541
	3.561	-2.07396	-0.404064								29.513	23.992	2.65222			5.779	0.257992	0.0285199
	6.301	0.666044	0.129764								27.069	21.548	2.38204			7.093	1.57199	0.173777
	9.164	3.52904	0.687555								17.39	11.869	1.31207			5.836	0.314992	0.0348211
	10.612	4.97704	0.969665								14.482	8.96099	0.990601			4.401	-1.12001	-0.123812
	10.922	5.28704	1.03006								25.126	19.605	2.16725			10.194	4.67299	0.51658
	3.523	-2.11196	-0.411467								18.773	13.252	1.46495			9.021	3.49999	0.38691
	2.363	-3.27196	-0.637467								25.293	19.772	2.18571			6.213	0.691992	0.0764969
	4.435	-1.19996	-0.233784								10.906	5.38499	0.595289			4.489	-1.03201	-0.114084
	9.042	3.40704	0.663786								17.035	11.514	1.27282			5.392	-0.129008	-0.0142613
	4.292	-1.34296	-0.261645								29.465	23.944	2.64691			5.023	-0.498008	-0.0550528
	6.485	0.850044	0.165612								24.291	18.77	2.07495			5.194	-0.327008	-0.0361494
	7.059	1.42404	0.277443								21.751	16.23	1.79416			6.998	1.47699	0.163275
	8.52	2.88505	0.562086								18.682	13.161	1.45489			6.481	0.959992	0.106123
	7.184	1.54904	0.301797								29.898	24.377	2.69478			5.787	0.265992	0.0294043
	9.152	3.51704	0.685217								15.36	9.83899	1.08766			4.786	-0.735008	-0.0812522
	4.24	-1.39496	-0.271776								14.517	8.99599	0.99447			6.742	1.22099	0.134976
	14.003	8.36804	1.63033								18.975	13.454	1.48728			4.659	-0.862008	-0.0952915
	5.668	0.0330444	0.00643796								24.691	19.17	2.11916			4.777	-0.744008	-0.0822471
	6.636	1.00104	0.195031								12.74	7.21899	0.79803			4.464	-1.05701	-0.116848
	4.219	-1.41596	-0.275867								16.468	10.947	1.21015			4.463	-1.05801	-0.116958
	4.183	-1.45196	-0.282881								15.681	10.16	1.12315			5.364	-0.157008	-0.0173566
	5.672	0.0370444	0.00721727								23.415	17.894	1.97811			6.537	1.01599	0.112314
	6.849	1.21404	0.236529								23.959	18.438	2.03824			2.639	-2.88201	-0.318594
MEAN	10.7677	5.13274	1								18.471	12.95	1.43157			4.428	-1.09301	-0.120828
MEDIAN	9.784	4.14904	0.808348								13.646	8.12499	0.898185			4.701	-0.820008	-0.0906486
STDEVA	5.14292	5.09535	0.992715								16.905	11.384	1.25845			5.001	-0.520008	-0.0574848
SEM	0.380175	0.376659	0.0733836								21.739	16.218	1.79283			6.189	0.667992	0.0738438
											11.875	6.35399	0.702408			6.625	1.10399	0.122042
											22.34	16.819	1.85927			5.33	-0.191008	-0.0211152
											18.372	12.851	1.42062			8.866	3.34499	0.369775
											17.036	11.515	1.27294			9.376	3.85499	0.426154
											29.261	23.74	2.62436			4.689	-0.832008	-0.0919751
											18.953	13.432	1.48485			10.486	4.96499	0.54886
											19.739	14.218	1.57174			4.444	-1.07701	-0.119059
											15.361	9.83999	1.08777			3.774	-1.74701	-0.193125
											12.605	7.08399	0.783106			7.084	1.56299	0.172782
											15.251	9.72999	1.07561			6.975	1.45399	0.160733
											15.064	9.54299	1.05494			6.341	0.819992	0.0906467
											24.273	18.752	2.07296			6.607	1.08599	0.120052
											7.629	2.10799	0.23303			6.957	1.43599	0.158743
											14.081	8.55999	0.946272			4.674	-0.847008	-0.0936333
											21.444	15.923	1.76022			6.613	1.09199	0.120715
											18.99	13.469	1.48894			3.395	-2.12601	-0.235022
											19.71	14.189	1.56854			7.223	1.70199	0.188148
											15.318	9.79699	1.08302			2.823	-2.69801	-0.298254
											12.659	7.13799	0.789076			5.133	-0.388008	-0.0428927
											12.604	7.08299	0.782996			12.515	6.99399	0.773157
											9.088	3.56699	0.394316			4.103	-1.41801	-0.156755
											5.54	0.0189918	0.00209947			3.976	-1.54501	-0.170794
											9.707	4.18599	0.462744			5.58	0.0589918	0.0065213
											6.145	0.623992	0.0689797			5.807	0.285992	0.0316152
											4.236	-1.28501	-0.142052			4.184	-1.33701	-0.147801
											11.808	6.28699	0.695001			3.814	-1.70701	-0.188703
											15.867	10.346	1.14371			4.491	-1.03001	-0.113863
											5.155	-0.366008	-0.0404607			4.173	-1.34801	-0.149017
											9.054	3.53299	0.390558			6.233	0.711992	0.0787078
											12.482	6.96099	0.769509			5.65	0.128992	0.0142595
											15.037	9.51599	1.05195			5.754	0.232992	0.0257563
											14.684	9.16299	1.01293			4.904	-0.617008	-0.0682077
											14.186	8.66499	0.957879			5.663	0.141992	0.0156966
											5.754	0.232992	0.0257563			4.047	-1.47401	-0.162946
											29.197	23.676	2.61728			5.187	-0.334008	-0.0369232
											11.35	5.82899	0.644371			7.526	2.00499	0.221644
											11.604	6.08299	0.67245			4.968	-0.553008	-0.0611328
											6.837	1.31599	0.145478			8.166	2.64499	0.292393
											9.099	3.57799	0.395532			5.039	-0.482008	-0.053284
											6.7	1.17899	0.130333			2.743	-2.77801	-0.307097
											5.003	-0.518008	-0.0572637			4.372	-1.14901	-0.127018
											5.005	-0.516008	-0.0570426			6.802	1.28099	0.141608
											7.574	2.05299	0.22695			4.846	-0.675008	-0.0746194
											14.296	8.77499	0.97004			5.843	0.321992	0.0355949
											8.205	2.68399	0.296704			4.105	-1.41601	-0.156534
											6.273	0.751992	0.0831296			4.463	-1.05801	-0.116958
											5.961	0.439992	0.0486393			6.107	0.585992	0.064779
											6.588	1.06699	0.117952			6.316	0.794992	0.0878831
											7.025	1.50399	0.16626			6.12	0.598992	0.0662161
											5.118	-0.403008	-0.0445509			2.985	-2.53601	-0.280345
											5.215	-0.306008	-0.033828			3.894	-1.62701	-0.179859
											4.716	-0.805008	-0.0889904			5.202	-0.319008	-0.0352651
											6.055	0.533992	0.0590306			10.248	4.72699	0.52255
											8.852	3.33099	0.368228			3.955	-1.56601	-0.173116
											9.454	3.93299	0.434776			3.67	-1.85101	-0.204621
											5.298	-0.223008	-0.0246526			4.6	-0.921008	-0.101814
											7.559	2.03799	0.225292			8.442	2.92099	0.322904
											5.952	0.430992	0.0476444		MEAN	5.52101	2.76282e-15	3.04856e-16
											9.357	3.83599	0.424053		MEDIAN	5.325	-0.196008	-0.0216679
											6.04	0.518992	0.0573724		STDEVA	1.53184	1.49068	0.164789
											7.518	1.99699	0.220759		SEM	0.0980663	0.0954311	0.0105495
											9.163	3.64199	0.402607
											10.414	4.89299	0.5409
											9.328	3.80699	0.420847
											6.331	0.809992	0.0895413
											8.21	2.68899	0.297257
											7.626	2.10499	0.232698
											11.641	6.11999	0.67654
											6.503	0.981992	0.108555
											6.618	1.09699	0.121268
											5.069	-0.452008	-0.0499677
											8.043	2.52199	0.278796
											8.898	3.37699	0.373313
											11.737	6.21599	0.687153
											9.77	4.24899	0.469709
											14.943	9.42199	1.04156
											6.063	0.541992	0.059915
										MEAN	14.567	9.04601	1
										MEDIAN	13.6925	8.17149	0.903325
										STDEVA	6.2814	6.24212	0.690041
										SEM	0.386594	0.384176	0.0424691

## Sheet: Fig 1C
HuCD-								HuCD+
	FT+EdU+HuCD-				FT+EdU-HuCD-
	Hes5-VNP Signal	Fold change			Hes5-VNP Signal	Fold change			Hes5-VNP Signal	Fold change
	21.2242	1.29478			27.4292	1.67331			8.9652	0.54692
	36.2292	2.21015			11.9692	0.730178			9.5792	0.584377
	27.9132	1.70284			6.5842	0.401668			0.1052	0.0064177
	29.5042	1.7999			32.1972	1.96418			3.4582	0.210967
	36.9502	2.25414			31.4552	1.91892			-0.9028	-0.0550751
	34.9292	2.13085			12.7902	0.780263			1.6292	0.099389
	21.8942	1.33565			7.9822	0.486952			-0.4448	-0.0271349
	19.7092	1.20236			41.1442	2.50999			3.3412	0.203829
	10.3062	0.628728			20.1622	1.22999			8.8982	0.542833
	9.5632	0.583401			18.5892	1.13403			1.1112	0.0677885
	8.7192	0.531913			18.2072	1.11073			0.6512	0.0397263
	18.0592	1.1017			3.8552	0.235186			-1.2678	-0.0773419
	11.5772	0.706265			2.9772	0.181623			-0.8438	-0.0514758
	22.3402	1.36286			29.8332	1.81997			-3.0198	-0.184222
	19.7422	1.20437			5.9862	0.365187			-5.6458	-0.344421
	33.0762	2.01781			9.2132	0.562049			-4.0508	-0.247118
	27.2342	1.66142			0.4452	0.0271593			-4.4818	-0.273411
	34.3642	2.09638			13.3422	0.813938			-3.2028	-0.195386
	15.5312	0.947478			1.3552	0.0826737			0.3132	0.0191067
	13.3292	0.813145			3.5452	0.216274			-6.2868	-0.383525
	23.2842	1.42045			9.4382	0.575775			-1.2878	-0.078562
	8.5692	0.522762			9.7052	0.592064			2.3322	0.142275
	16.3312	0.996281			6.0192	0.3672			-4.7248	-0.288235
	1.9912	0.121473			19.1962	1.17106			-3.9308	-0.239798
	29.1022	1.77537			9.2492	0.564245			3.9212	0.239212
	7.9912	0.487501			8.7622	0.534536			-3.5638	-0.217409
	7.9382	0.484268			18.2302	1.11213			-1.5888	-0.0969244
	23.1112	1.40989			12.3902	0.755861			-2.6188	-0.159759
	5.8662	0.357866			14.6002	0.890682			-0.2218	-0.0135309
	8.6662	0.52868			-2.0758	-0.126634			3.7782	0.230488
	10.7342	0.654838			0.463393	0.0762757			-0.186607	-0.0307161
	12.2232	0.745674			6.60039	1.08644			-1.99161	-0.327824
	21.0042	1.28136			-0.249607	-0.041086			-2.26261	-0.372431
	11.1222	0.678507			0.969393	0.159565			-1.09761	-0.180669
	14.1332	0.862193			5.97239	0.983072			-0.654607	-0.10775
	7.4782	0.456206			-0.148607	-0.0244611			-0.962607	-0.158448
	26.9092	1.64159			9.61739	1.58305			1.43039	0.235447
	20.8482	1.27184			13.7894	2.26977			1.15639	0.190345
	25.0222	1.52647			1.78239	0.293387			-1.22961	-0.202397
	18.7312	1.14269			0.716393	0.11792			2.54939	0.419637
	31.6352	1.9299			1.56039	0.256845			-2.49561	-0.410784
	21.9872	1.34132			5.99539	0.986858			-1.08561	-0.178694
	27.4372	1.6738			3.93239	0.647283			-0.887607	-0.146103
	11.9872	0.731277			14.4614	2.38039			-0.847607	-0.139518
	7.7782	0.474507			3.88839	0.64004			-0.526607	-0.086681
	18.8782	1.15166			1.80739	0.297502			-1.03561	-0.170464
	9.2962	0.567113			1.97439	0.324991			-0.899607	-0.148078
	27.7042	1.69009			-0.969607	-0.1596			-1.64261	-0.270378
	36.6062	2.23315			-1.67661	-0.275974			2.95039	0.485643
	18.3562	1.11982			8.27539	1.36215			1.24339	0.204666
	12.1064	1.99275			15.2304	2.50696			1.12339	0.184914
	1.42839	0.235117			1.83339	0.301782			-3.37061	-0.554811
	-0.791607	-0.130301			2.30839	0.379968			-0.822607	-0.135403
	16.6694	2.74383			5.96139	0.981262			3.53039	0.581112
	4.76839	0.784891			6.38139	1.05039			1.82739	0.300794
	10.7204	1.76461			8.82839	1.45318			2.09439	0.344743
	3.04939	0.501938			8.76939	1.44347			0.614393	0.101131
	8.49639	1.39853			2.17939	0.358734			3.47939	0.572718
	8.20839	1.35112		MEAN	9.22124	0.795196		MEAN	-1.65385e-15	-1.47392e-16
	0.780393	0.128455		MEDIAN	6.5923	0.616052		MEDIAN	-0.738607	-0.0662085
	3.74139	0.615844		STDEVA	9.28922	0.701491		STDEVA	3.24223	0.278
	3.62439	0.596585		SEM	1.21973	0.0921103		SEM	0.425726	0.0365032
	11.8164	1.94501
	1.15739	0.19051
	5.17839	0.852378
	5.63839	0.928095
	8.46139	1.39277
	1.08739	0.178988
	1.31139	0.215859
	3.07039	0.505395
	12.9794	2.13644
	8.17539	1.34569
	10.2344	1.68461
	15.6714	2.57955
	12.1594	2.00147
	6.71039	1.10455
	8.07739	1.32956
	6.30339	1.03756
	11.1134	1.8293
	4.07139	0.670163
	11.0074	1.81185
	8.53239	1.40446
	6.31039	1.03871
	3.08439	0.5077
	3.21039	0.52844
	9.00039	1.48149
	15.0894	2.48376
	21.0424	3.46364
	9.86839	1.62436
	8.64839	1.42355
	3.76039	0.618971
	9.36539	1.54157
MEAN	13.9115	1.20331
MEDIAN	11.0604	1.20336
STDEVA	9.66472	0.683054
SEM	1.00762	0.0712133

## Sheet: Fig 1D
HuCD-												HuCD+
	Neurog2-HuCD-				Neurog2+Low HuCD-				Neurog2+High HuCD-
	Hes5-VNP Signal	Fold change			Hes5-VNP Signal	Fold change			Hes5-VNP Signal	Fold change			Hes5-VNP Signal	Fold change
	16.3822	1.1898			3.3102	0.240411			6.8592	0.498166			-1.4458	-0.105005
	15.0792	1.09516			-2.7568	-0.200219			-0.604798	-0.0439249			-3.7208	-0.270232
	48.5702	3.52753			13.4852	0.979395			5.6572	0.410868			-0.244798	-0.017779
	15.5462	1.12908			0.968202	0.070318			5.2162	0.378839			1.9562	0.142074
	7.3552	0.534189			-2.5458	-0.184895			8.7482	0.635359			7.2582	0.527144
	12.8142	0.930662			8.3142	0.603839			7.5362	0.547335			-3.4228	-0.248589
	4.7832	0.347391			5.0192	0.364532			-1.2438	-0.0903338			1.7762	0.129001
	1.6232	0.117889			-3.5148	-0.255271			-0.0897977	-0.00652177			1.5822	0.114911
	0.830202	0.0602954			41.5142	3.01507			3.5822	0.260166			-1.1708	-0.085032
	7.3602	0.534552			4.1752	0.303234			10.1852	0.739725			-0.963798	-0.0699981
	3.6112	0.262272			12.1882	0.885197			-1.9048	-0.13834			-5.1948	-0.377285
	5.9592	0.432801			29.6112	2.15058			0.749202	0.0544126			-1.9548	-0.141972
	9.2552	0.672181			5.0872	0.36947			-2.2388	-0.162598			-4.5218	-0.328406
	12.3372	0.896019			4.2822	0.311005			2.3502	0.170689			-1.9708	-0.143134
	19.4552	1.41298			15.9382	1.15755			-5.5638	-0.404084			-5.1628	-0.374961
	24.3622	1.76936			4.3252	0.314128			18.5702	1.34871			-6.1578	-0.447225
	14.8302	1.07708			13.6642	0.992395			5.1332	0.372811			0.682202	0.0495466
	19.8442	1.44123			11.6202	0.843945			10.8122	0.785262			-6.0948	-0.442649
	35.9752	2.61279			5.8212	0.422779			15.9842	1.16089			1.9972	0.145052
	27.8492	2.02261			12.1522	0.882583			0.650202	0.0472225			6.3412	0.460545
	27.7152	2.01288			6.9852	0.507317			18.9972	1.37972			-0.927798	-0.0673835
	19.8122	1.43891			17.2172	1.25044			15.8632	1.1521			4.0672	0.29539
	26.7592	1.94345			9.8722	0.716992			12.1872	0.885125			-1.3728	-0.0997027
	6.3192	0.458947			20.3312	1.4766			10.6602	0.774223			-3.4838	-0.253019
	19.9732	1.4506			17.7352	1.28806			11.4812	0.83385			2.3432	0.170181
	9.4922	0.689394			33.8292	2.45693			4.9712	0.361045			-1.8608	-0.135145
	35.6482	2.58904			26.9762	1.95921			11.1842	0.812279			-0.996798	-0.0723948
	33.3082	2.41909			0.553202	0.0401776			10.8902	0.790927			2.8402	0.206276
	18.5322	1.34595			32.5742	2.36578		MEAN	6.6651	0.484068			-5.6418	-0.409749
	36.8142	2.67372			13.0752	0.949618		MEDIAN	6.2582	0.454517			-1.1568	-0.0840152
	24.1762	1.75585			3.7302	0.270915		STDEVA	6.60763	0.479895			4.7172	0.342598
	33.2992	2.41843			-1.6228	-0.11786		SEM	1.24872	0.0906916			-0.506798	-0.0368074
	18.5322	1.34595			22.4122	1.62774							2.9312	0.212886
	19.0892	1.3864			11.0642	0.803564							1.3262	0.0963186
	25.0042	1.81599			21.8452	1.58656							-3.5298	-0.25636
	26.2492	1.90641			2.0802	0.15108							-1.3138	-0.0954177
	20.1492	1.46338			9.3302	0.677628							-2.6028	-0.189034
	42.6362	3.09656			2.8292	0.205478							-1.8988	-0.137905
	24.9372	1.81112			0.781202	0.0567367							3.5242	0.255954
	34.8882	2.53384			8.3002	0.602822							-4.0418	-0.293545
	9.2232	0.669857			6.1282	0.445075							-7.9818	-0.579697
	46.6112	3.38525			28.9772	2.10454							5.0782	0.368817
	48.9932	3.55825			14.5002	1.05311							2.3072	0.167566
	9.7202	0.705953			-0.643798	-0.0467573							-4.4938	-0.326373
	5.5202	0.400918			-3.7678	-0.273645							-5.8928	-0.427979
	2.9772	0.216226			28.9912	2.10556							-0.810798	-0.0588861
	23.0642	1.67509			4.6482	0.337587							1.3262	0.0963186
	4.4082	0.320156			11.5652	0.83995							-1.9528	-0.141827
	7.0452	0.511675			28.4842	2.06873							3.5872	0.260529
	15.7132	1.14121			20.6052	1.4965							-3.4338	-0.249388
	7.0852	0.51458			13.7132	0.995954							-0.989798	-0.0718864
	15.3722	1.11644			17.1132	1.24289							-5.1198	-0.371838
	6.2652	0.455025			15.6782	1.13867							2.5052	0.181946
	3.9572	0.287401			18.9212	1.3742							1.7312	0.125733
	5.1602	0.374772			22.5652	1.63885							-2.7358	-0.198694
	0.885202	0.0642899			24.1482	1.75382							-3.6368	-0.264131
	4.8512	0.35233			31.3652	2.27797							1.7622	0.127984
	27.3692	1.98775			26.6132	1.93285							1.9302	0.140186
	13.0992	0.951361			34.4652	2.50312							1.3232	0.0961007
	9.2822	0.674142			7.0362	0.511021							8.6662	0.629404
	30.7372	2.23236			6.6482	0.482842							11.1872	0.812497
	12.9262	0.938796			18.7752	1.36359							-6.5788	-0.477801
	8.1292	0.590403			18.1612	1.319							1.6142	0.117235
	0.885202	0.0642899			16.5212	1.19989							-1.2928	-0.0938925
	16.0892	1.16852			23.3272	1.69419							-0.943798	-0.0685456
	7.1232	0.51734			18.3182	1.3304							6.1382	0.445802
	16.0312	1.1643			10.9212	0.793178							-0.986798	-0.0716685
	38.0712	2.76501			4.8092	0.34928							5.8262	0.423142
	52.5142	3.81397			1.5432	0.112079							-4.0038	-0.290785
	21.2322	1.54204			14.5512	1.05682							0.0702023	0.00509861
	12.6692	0.920131			16.7052	1.21326							-6.5548	-0.476058
	20.8452	1.51393			1.2882	0.0935588							0.938202	0.0681392
	17.6642	1.2829			4.2102	0.305776							0.599202	0.0435185
	17.4162	1.26489			12.6302	0.917299							1.0732	0.0779439
	23.2242	1.68671			31.4582	2.28473							-0.805798	-0.058523
	14.1352	1.0266			1.7792	0.129219						MEAN	-0.380918	-0.0276651
	22.6672	1.64626			-0.760798	-0.0552548						MEDIAN	-0.943798	-0.0685456
	13.1212	0.952959			12.1752	0.884253						STDEVA	3.79732	0.27579
	10.5822	0.768558			10.0812	0.732171						SEM	0.438477	0.0318454
	18.9972	1.37972			25.2432	1.83335
	24.4452	1.77539			-0.114798	-0.00833746
	29.6252	2.1516			9.7072	0.705009
	43.5122	3.16018			5.6792	0.412466
	-0.673798	-0.0489362			-9.1648	-0.665615
	5.5272	0.401426			36.3072	2.6369
	-4.0778	-0.29616			17.8632	1.29736
	0.788202	0.0572451			5.8262	0.423142
	14.4912	1.05246			6.9912	0.507753
	6.0812	0.441662			3.8952	0.282898
	30.5562	2.21922			11.2042	0.813732
	6.1152	0.444131			8.2132	0.596503
	8.5252	0.619163			20.8922	1.51735
	12.3382	0.896091			-0.127798	-0.00928162
	11.1122	0.80705			14.4442	1.04904
	26.6602	1.93626			-2.9628	-0.21518
	7.0562	0.512474			16.7542	1.21681
	1.5192	0.110336			0.0432023	0.00313767
	4.4502	0.323207			-1.3148	-0.0954903
	14.4582	1.05006			6.1752	0.448489
	9.4092	0.683366			-0.955798	-0.0694171
	7.2952	0.529832			8.7272	0.633834
	39.5052	2.86916			-2.6808	-0.194699
	30.9242	2.24594			7.8442	0.569704
	8.6712	0.629767			0.00720227	0.000523082
	12.1332	0.881203			24.0312	1.74532
	43.0592	3.12728			1.0832	0.0786702
	15.7372	1.14295			9.8962	0.718735
	19.4362	1.4116			13.0512	0.947875
	25.0192	1.81708			26.5482	1.92813
	22.2532	1.61619			-0.836798	-0.0607744
	10.1012	0.733624			-3.8158	-0.277131
	38.0222	2.76145			20.7382	1.50616
	14.2402	1.03423			25.2172	1.83146
	17.8632	1.29736			-0.618798	-0.0449417
	14.1572	1.0282		MEAN	11.5842	0.84133
	5.2602	0.382035		MEDIAN	9.9887	0.725453
	5.7922	0.420673		STDEVA	10.7556	0.781153
	18.7142	1.35916		SEM	1.00736	0.0731617
	11.9652	0.869001
	-2.9348	-0.213147
	3.3722	0.244914
	3.1362	0.227774
	24.8392	1.80401
	7.8432	0.569631
	12.5742	0.913231
	19.0742	1.38531
	-0.00579773	-0.000421074
	-0.557798	-0.0405114
	40.4842	2.94026
	11.5792	0.840967
	29.9842	2.17767
	37.5782	2.72921					MEAN HuCD- TOTAL
	18.6522	1.35466					13.7689
	10.4742	0.760714
	21.5932	1.56826
	34.6352	2.51546
	0.450202	0.032697
	31.6342	2.29751
	3.4022	0.247093
	15.5562	1.12981
	5.5362	0.40208
	13.3582	0.970171
MEAN	16.9236	1.22912
MEDIAN	14.6607	1.06477
STDEVA	12.3954	0.900244
SEM	1.0402	0.0755468

## Sheet: Fig 2A
Control
6hae																12hae																18hae																24hae
Area Ratio								N-Cadherin Ratio								Area Ratio								N-Cadherin Ratio								Area Ratio								N-Cadherin Ratio								Area Ratio
Area of the electroporated cell	Area of four of its close neighbors				Mean Area of four of its close neighbors	Area Ratio		N-Cadherin (minus background) of the electroporated cell	N-Cadherin of four of its close neighbors				Mean N-Cadherin (minus background) of four of its close neighbors	N-Cadherin Ratio		Area of the electroporated cell	Area of four of its close neighbors				Mean Area of four of its close neighbors	Area Ratio		N-Cadherin (minus background) of the electroporated cell	N-Cadherin of four of its close neighbors				Mean N-Cadherin (minus background) of four of its close neighbors	N-Cadherin Ratio		Area of the electroporated cell	Area of four of its close neighbors				Mean Area of four of its close neighbors	Area Ratio		N-Cadherin (minus background) of the electroporated cell	N-Cadherin of four of its close neighbors				Mean N-Cadherin (minus background) of four of its close neighbors	N-Cadherin Ratio		Area of the electroporated cell	Area of four of its close neighbors
9.277	6.803	6.384	14.265	7.541	8.74825	1.06044		67.039	46.777	56.819	38.421	78.383	48.42	1.38453		12.569	12.567	11.132	17.257	11.472	13.107	0.958953		60.382	82.499	69.933	66.933	83.31	69.6688	0.866701		7.821	5.945	7.107	5.147	9.885	7.021	1.11394		71.447	81.589	79.026	78.125	75.598	72.3005	0.988195		2.314	10.674
3.631	4.688	8.349	8.499	4.15	6.4215	0.565444		69.383	99.276	82.281	68.121	61.418	71.094	0.975933		2.893	4.988	3.39	4.07	1.337	3.44625	0.839463		66.312	79.299	67.854	78.77	69.229	67.788	0.978226		3.541	6.963	3.471	4.292	5.806	5.133	0.68985		105.577	119.56	89.308	95.318	102.89	95.485	1.10569		3.611	4.798
5.826	4.888	3.571	4.249	7.621	5.08225	1.14634		67.392	61.787	49.618	73.17	86.084	60.9847	1.10506		4.629	7.861	7.681	11.95	9.137	9.15725	0.505501		83.026	78.55	86.685	81.448	104.124	81.7018	1.01621		3.332	9.907	8.978	8.399	7.881	8.79125	0.379013		84.981	85.167	88.437	91.48	89.467	82.3537	1.0319		4.409	5.925
9.516	7.402	5.127	14.133	12.927	9.89725	0.961479		51.801	69.183	58.604	66.397	58.457	56.4803	0.917152		5.566	7.082	6.654	7.651	5.466	6.71325	0.829107		72.396	55.478	68.164	87.625	78.694	66.4903	1.08882		2.813	7.422	8.958	5.856	9.392	7.907	0.355761		91.238	125.764	85.166	92.957	100.54	94.8227	0.962195		0.782	4.769
6.793	7.003	4.03	8.938	4.62	6.14775	1.10496		70.995	78.824	65.756	68.121	60.118	61.5247	1.15393		5.028	3.99	9.357	3.731	6.683	5.94025	0.846429		77.211	101.457	80.965	64.938	63.211	71.6428	1.07772		6.524	8.693	12.449	7.142	5.806	8.5225	0.765503		124.427	114.248	109.595	115.438	116.953	107.775	1.15451		1.077	6.34
3.152	5.107	5.646	6.093	6.025	5.71775	0.551266		59.848	69.582	76.948	78.413	67.416	66.4098	0.901193		10.474	10.913	3.591	9.935	6.444	7.72075	1.3566		60.367	84.326	77.289	78.629	66.367	70.6528	0.854418		2.354	5.058	5.287	3.633	6.364	5.0855	0.462885		81.747	82.991	101.782	102.428	90.665	88.1825	0.927021		5.107	6.273
8.519	8.599	4.988	14.065	5.865	8.37925	1.01668		51.658	77.513	58.456	69.153	48.516	56.7295	0.910602		7.382	10.343	10.614	6.673	4.509	8.03475	0.918759		69.296	48.947	84.15	77.246	74.813	65.289	1.06137		12.88	11.472	8.933	9.297	7.162	9.216	1.39757		108.312	122.798	119.725	98.735	99.879	104	1.04146		1.836	9.081
3.93	6.803	4.708	3.531	5.786	5.207	0.754753		82.09	59.914	70.501	72.005	72.459	62.0398	1.32318		5.347	7.641	5.925	7.821	9.097	7.621	0.701614		76.594	84.476	89.822	90.347	88.145	81.7355	0.937096		2.055	12.227	7.322	11.851	10.39	10.4475	0.196698		99.759	119.391	104.698	98.746	134.265	107.991	0.923771		1.576	3.99
5.965	5.586	7.861	3.332	6.023	5.7005	1.0464		53.754	63.76	74.564	60.146	77.846	62.399	0.861456		5.387	12.858	5.905	7.741	3.052	7.389	0.729057		96.79	93.387	116.19	91.124	116.19	97.7608	0.99007		2.853	5.466	4.449	4.469	3.731	4.52875	0.629975		63.642	141.495	41.945	86.979	127.754	93.2592	0.68242		6.504	8.559
5.477	4.968	9.696	5.995	5.29	6.48725	0.844271		51.478	44.043	65.636	66.216	64.39	53.3912	0.964165		7.182	5.207	5.666	8.838	5.766	6.36925	1.12761		78.832	65.817	99.416	96.517	85.478	80.165	0.983372		5.087	9.238	5.506	3.361	10.255	7.09	0.717489		76.009	77.188	89.669	88.258	89.457	79.859	0.95179		4.398	5.347
2.115	2.993	3.711	2.274	3.032	3.0025	0.704413		72.351	49.254	57.488	70.455	81.599	58.019	1.24702		3.937	3.95	3.85	7.362	5.666	5.207	0.756098		71.117	86.415	99.297	95.004	68.072	80.555	0.882838		4.488	3.371	7.741	9.238	6.237	6.64675	0.675217		37.287	88.858	117.968	82.548	78.082	85.164	0.437826		2.833	4.928
3.85	10.514	5.984	4.11	4.13	6.1845	0.622524		80.906	71.001	58.201	70.158	86.857	64.8742	1.24712		7.422	13.277	9.117	6.624	4.468	8.3715	0.886579		97.585	114.691	95.866	91.502	105.376	95.2168	1.02487		1.676	2.973	10.933	7.94	4.912	6.6895	0.250542		107.323	123.15	123.759	127.162	107.287	113.64	0.944416		2.514	11.172
11.531	4.479	6.484	16.26	3.771	7.7485	1.48816		63.834	77.653	64.987	67.776	70.517	63.5532	1.00442		6.923	3.831	5.466	5.028	9.836	6.04025	1.14614		78.547	53.926	81.342	93.355	109.145	77.8	1.0096		1.915	9.018	3.631	5.167	3.811	5.40675	0.354187		113.314	96.274	74.681	135.197	107.841	96.7982	1.17062		1.377	4.13
5.626	12.15	2.645	4.688	4.888	6.09275	0.923393		60.901	74.67	80.442	69.9	60.072	64.591	0.942871		4.09	12.729	5.267	10.828	6.504	8.832	0.463089		106.681	105.633	95.059	100.408	93.409	91.9853	1.15976		1.995	6.255	5.806	4.489	5.204	5.4385	0.366829		142.175	97.103	133.061	168.203	113.63	121.299	1.1721		4.897	3.234
8.1	5.327	6.963	9.257	5.297	6.711	1.20697		71.239	79.317	84.684	67.535	87.956	73.193	0.973303		5.746	5.267	4.988	6.963	3.97	5.297	1.08476		59.169	79.363	83.632	64.158	79.54	70.0313	0.844894		4.19	5.424	5.187	7.791	7.342	6.436	0.651025		133.822	165.21	127.506	114.435	130.621	127.743	1.04759		4.99	4.13
5.865	6.344	5.794	7.162	3.432	5.683	1.03203		64.575	61.587	79.431	51.635	80.635	61.952	1.04234		4.668	7.023	3.342	7.435	5.087	5.72175	0.815834		55.365	81.473	69.46	65.611	69.368	64.878	0.853371		6.703	5.247	11.452	3.831	7.242	6.943	0.965433		102.572	133.792	114.811	104.012	98.552	106.092	0.966824		3.472	4.249
9.038	3.312	6.584	3.412	8.224	5.383	1.67899		57.079	102.932	95.356	62.353	52.164	71.8312	0.794626		8.078	12.569	6.324	6.803	11.192	9.222	0.875949		68.198	72.188	66.389	72.607	96.597	70.3453	0.969476		3.812	2.893	7.92	8.739	7.721	6.81825	0.559088		106.368	107.199	143.645	112.623	119.94	114.152	0.931812		5.437	3.132
8.04	8.78	5.986	12.33	9.907	9.25075	0.869119		86.128	89.502	76.933	115.012	86.38	85.5867	1.00632		7.801	7.322	11.113	14.943	8.16	10.3845	0.751216		70.653	84.058	90.345	80.833	83.616	78.113	0.904497		5.826	5.267	5.287	4.23	4.729	4.87825	1.19428		62.15	121.801	96.51	114.975	6.85	78.334	0.793398		3.771	6.045
6.124	4.07	10.714	6.523	10.554	7.96525	0.76884		64.829	95.406	80.954	77.332	89.502	79.4285	0.816193		8.299	10.235	7.781	5.407	4.846	7.06725	1.17429		110.596	97.087	72.052	99.184	93.412	83.8338	1.31923		2.015	6.803	5.247	6.424	7.781	6.56375	0.306989		99.141	122.153	140.759	147.668	18.068	100.462	0.986851		0.738	7.22
5.566	8.659	4.498	4.351	4.783	5.57275	0.998789		90.169	85.778	92.102	81.667	70.255	76.0805	1.18518		8.339	3.392	8.04	6.105	7.94	6.36925	1.30926		105.642	86.368	93.364	97.494	105.487	89.0782	1.18595		1.077	4.239	6.005	3.611	4.128	4.49575	0.23956		106.474	86.525	144.822	121.617	98.914	106.269	1.00192		7.541	10.03
6.604	4.609	4.865	6.025	12.11	6.90225	0.956789		72.299	98.459	80.808	69.185	62.317	71.3222	1.01369		4.888	8.1	9.377	3.811	7.681	7.24225	0.674928		70.031	81.256	90.081	94.2	80.59	79.9317	0.876135		3.733	6.484	4.07	4.309	3.972	4.70875	0.792779		101.522	109.451	15.514	166.462	136.548	100.294	1.01225		5.307	4.549
5.087	8.798	2.773	5.008	5.087	5.4165	0.939167		73.157	91.817	90.308	77.938	69.845	76.107	0.961239		8.1	9.796	6.624	9.053	8.323	8.449	0.958693		72.972	93.789	87.088	102.612	123.435	95.131	0.767069		3.152	4.24	7.402	4.808	5.526	5.494	0.573717		118.717	112.694	128.449	141.964	131.643	121.987	0.97319		5.726	7.282
10.853	6.165	16.998	6.683	7.871	9.42925	1.15099		77.944	89.246	74.655	66.976	76.489	70.4715	1.10604		10.232	10.135	6.694	9.915	6.107	8.21275	1.24587		68.217	93.932	76.883	109.845	84.54	84.7	0.805396		11.911	7.222	9.716	6.655	9.889	8.3705	1.42297		114.239	125.489	114.117	126.431	114.578	113.454	1.00692		1.497	11.92
5.885	10.235	10.275	5.21	7.197	8.22925	0.715132		66.452	67.473	63.269	75.426	73.153	63.4603	1.04714		6.963	8	6.245	9.257	8.439	7.98525	0.871983		62.854	91.335	56.568	50.055	56.457	57.0037	1.10263		7.202	6.832	4.239	5.812	5.486	5.59225	1.28785							MEAN	0.965855		1.516	5.506
4.946	4.329	3.252	10.753	3.761	5.52375	0.895406		84.088	71.428	75.61	81.278	85.935	72.1928	1.16477		3.751	5.945	7.003	4.649	7.641	6.3095	0.5945		76.645	75.925	83.224	80.903	95.458	77.2775	0.991815		5.586	7.302	4.549	4.838	4.13	5.20475	1.07325							MEDIAN	0.986851		5.328	5.66
5.585	4.469	8.758	8.539	5.028	6.6985	0.833769		80.497	86.033	90.738	62.799	83.624	74.4285	1.08153		8.858	5.586	8.02	7.402	5.586	6.6485	1.33233							MEAN	0.982062		1.156	5.985	11.033	7.681	7.841	8.135	0.142102							STDEVA	0.159046		2.633	3.432
2.494	5.127	5.965	4.17	4.529	4.94775	0.504068		67.478	63.036	59.637	71.696	77.062	61.2307	1.10203		3.691	9.018	4.929	5.067	7.382	6.599	0.559327							MEDIAN	0.983372		6.544	4.289	6.72	8.718	3.631	5.8395	1.12064							SEM	0.0331634		1.975	4.948
8.539	8.679	6.205	7.162	8.24	7.5715	1.12778		82.056	92.244	62.381	60.258	88.82	69.2987	1.18409		8.658	7.242	4.68	8.479	3.99	6.09775	1.41987							STDEVA	0.129713		9.893	6.624	7.52	7.661	3.99	6.44875	1.5341										1.536	5.526
5.427	3.99	4.748	6.205	5.865	5.202	1.04325		69.577	75.661	73.634	92.154	97.755	78.174	0.890027		4.738	7.162	7.801	10.514	7.063	8.135	0.582422							SEM	0.0259425		0.878	3.366	4.429	6.81	3.551	4.539	0.193435										1.656	2.534
9.497	8.559	5.867	5.726	4.498	6.1625	1.5411		77.074	68.34	89.847	78.759	72.044	70.6205	1.09138		4.708	3.591	3.072	6.783	6.524	4.9925	0.943015										10.813	8.937	7.729	11.531	8.892	9.27225	1.16617										4.629	15.023
3.412	5.187	3.91	9.676	6.723	6.374	0.5353		79.045	72.063	77.772	65.355	82.654	67.834	1.16527		2.793	2.394	5.087	6.346	3.232	4.26475	0.654904										3.371	8.339	7.102	7.029	8.199	7.66725	0.439662										3.332	10.893
3.95	4.03	3.511	6.783	3.731	4.51375	0.875104		75.757	82.756	63.585	77.387	93.456	72.669	1.04249		2.374	8.18	2.394	6.005	5.963	5.6355	0.421258										10.76	13.528	12.273	9.197	10.035	11.2583	0.955744										1.835	5.985
4.509	6.424	10.793	15.008	3.172	8.84925	0.509535		82.317	88.254	74.024	80.369	95.435	77.8935	1.05679		10.075	11.273	5.639	8.359	6.083	7.8385	1.28532										11.651	13.527	6.624	14.382	5.14	9.91825	1.1747										1.845	5.472
7.063	7.282	7.9	8.698	10.651	8.63275	0.818163		61.477	70.6	94.568	55.11	96.58	72.5875	0.846936		7.761	9.996	11.891	7.94	7.322	9.28725	0.835662										1.616	4.908	7.382	10.634	8.2	7.781	0.207685										5.726	4.07
5.766	6.664	7.541	14.644	18.97	11.9548	0.482319		61.78	78.607	97.609	77.98	64.564	73.063	0.845572		1.157	6.823	3.052	6.384	5.868	5.53175	0.209156										5.646	7.9	6.472	7.937	6.024	7.08325	0.797092										1.776	4.968
6.344	7.142	3.751	8.08	6.664	6.40925	0.989819		77.084	76.297	75.239	85.771	78.594	72.3483	1.06546		11.93	8.18	6.304	8.519	5.846	7.21225	1.65413										5.486	10.015	4.09	3.072	8.139	6.329	0.866804										4.21	4.09
6.77	4.398	8.617	9.377	7.102	7.3735	0.918153		74.973	94.419	84.224	70.534	88.336	77.7513	0.964267		13.67	6.743	6.125	12.409	8.1	8.34425	1.63825										5.127	4.49	4.983	4.68	6.186	5.08475	1.00831
5.626	7.422	6.105	4.928	4.349	5.701	0.986844		59.701	88.493	91.926	71.301	83.741	77.2382	0.772946		3.691	4.649	5.985	3.451	2.055	4.035	0.914746										2.613	3.86	6.104	4.197	3.511	4.418	0.591444
5.287	7.96	6.833	4.289	8.1	6.7955	0.778015		66.89	73.983	70.736	57.187	69.11	61.127	1.09428		7.402	4.908	6.404	8.501	8.402	7.05375	1.04937										0.758	5.008	6.025	4.01	4.729	4.943	0.153348
3.671	6.165	7.122	5.876	10.273	7.359	0.498845		80.143	73.408	80.975	84.698	83.83	74.1007	1.08154		9.935	9.969	15.482	5.526	3.972	8.73725	1.13709										8.1	9.283	7.102	8.12	4.82	7.33125	1.10486
8.18	10.255	5.9	7.063	8.18	7.8495	1.0421		67.066	58.614	80.414	82.063	86.859	70.3605	0.953177		12.33	12.469	13.886	7.332	15.143	12.2075	1.01003										10.714	7.931	7.122	8.18	8.299	7.883	1.35913
6.833	13.387	5.686	5.347	13.367	9.44675	0.723318		65.147	45.604	67.267	85.778	86.995	64.784	1.0056		10.295	13.467	10.993	14.145	5.586	11.0478	0.931864										1.816	2.516	10.454	11.581	10.993	8.886	0.204366
9.237	6.723	8.2	10.27	10.753	8.9865	1.02788		60.159	84.243	65.423	71.456	63.214	64.457	0.93332		9.117	6.464	6.046	8.149	4.509	6.292	1.44898										4.249	5.506	3.937	2.823	2.902	3.792	1.12052
5.407	7.442	8.539	6.564	4.908	6.86325	0.787819							MEAN	1.02852		4.309	3.072	11.751	5.896	8.342	7.26525	0.593097										7.263	7.98	6.304	9.933	7.238	7.86375	0.923605
7.965	6.703	4.708	11.172	7.761	7.586	1.04996							MEDIAN	1.01369		8.57	11.113	11.998	14.524	10.432	12.0168	0.713171										6.013	5.466	4.739	5.345	14.729	7.56975	0.794346
10.296	6.674	9.243	12.12	7.423	8.865	1.16142							STDEVA	0.13875		7.681	4.808	7.063	7.402	10.394	7.41675	1.03563										3.212	6.853	2.732	5.064	5.294	4.98575	0.644236
10.753	5.626	9.927	9.078	4.46	7.27275	1.47853							SEM	0.0211592		4.449	6.544	6.664	8.2	5.706	6.7785	0.65634										9.217	9.097	6.782	8.319	5.586	7.446	1.23785
4.309	3.87	3.972	2.812	6.524	4.2945	1.00338										3.172	4.848	4.929	5.127	8.359	5.81575	0.545415										1.556	3.252	9.197	7.422	2.983	5.7135	0.272337
14.179	8.464	10.466	9.795	9.107	9.458	1.49915										6.863	4.09	3.551	6.225	9.157	5.75575	1.19237										1.955	10.897	10.732	10.251	5.14	9.255	0.211237
2.394	4.239	2.614	3.912	6.364	4.28225	0.559052										8.04	7.521	11.053	8.619	6.664	8.46425	0.949877										4.19	3.97	3.511	3.212	3.225	3.4795	1.2042
3.332	2.933	4.569	3.123	5.048	3.91825	0.85038										2.434	8.439	8.039	9.371	5.926	7.94375	0.306404										1.177	3.581	6.632	3.12	3.85	4.29575	0.273992
4.01	2.693	6.753	6.444	6.404	5.5735	0.719476										8.137	10.155	5.925	6.185	6.743	7.252	1.12204										1.796	4.23	10.097	10.976	5.17	7.61825	0.23575
4.469	7.202	4.984	3.811	3.591	4.897	0.9126										8.399	6.693	2.833	8.449	8.078	6.51325	1.28953										7.501	2.572	7.6	4.981	5.127	5.07	1.47949
3.631	4.389	6.205	5.766	4.549	5.22725	0.694629										5.925	7.581	9.177	11.841	6.963	8.8905	0.666442										1.829	3.511	7.661	3.361	9.732	6.06625	0.301504
4.09	4.1	4.7	3.976	6.781	4.88925	0.836529										12.23	9.537	6.703	9.783	12.569	9.648	1.26762															MEAN	0.724834
3.232	4.868	2.115	4.13	2.124	3.30925	0.976656										4.289	6.793	7.923	4.09	7.521	6.58175	0.65165															MEDIAN	0.682534
5.03	4.928	2.974	4.025	3.053	3.745	1.34312															MEAN	0.918564															STDEVA	0.417706
4.948	4.489	7.302	3.402	3.91	4.77575	1.03607															MEDIAN	0.900663															SEM	0.0568426
6.693	6.384	6.225	3.297	3.242	4.787	1.39816															STDEVA	0.320648
					MEAN	0.941441															SEM	0.0428484
					MEDIAN	0.939167
					STDEVA	0.277906
					SEM	0.0361803
Neurog2
6hae																12hae																18hae																24hae
Area Ratio								N-Cadherin Ratio								Area Ratio								N-Cadherin Ratio								Area Ratio								N-Cadherin Ratio								Area Ratio
Area of the electroporated cell	Area of four of its close neighbors				Mean Area of four of its close neighbors	Area Ratio		N-Cadherin (minus background) of the electroporated cell	N-Cadherin of four of its close neighbors				Mean N-Cadherin (minus background) of four of its close neighbors	N-Cadherin Ratio		Area of the electroporated cell	Area of four of its close neighbors				Mean Area of four of its close neighbors	Area Ratio		N-Cadherin (minus background) of the electroporated cell	N-Cadherin of four of its close neighbors				Mean N-Cadherin (minus background) of four of its close neighbors	N-Cadherin Ratio		Area of the electroporated cell	Area of four of its close neighbors				Mean Area of four of its close neighbors	Area Ratio		N-Cadherin (minus background) of the electroporated cell	N-Cadherin of four of its close neighbors				Mean N-Cadherin (minus background) of four of its close neighbors	N-Cadherin Ratio		Area of the electroporated cell	Area of four of its close neighbors
4.454	4.687	5.397	4.675		4.91967	0.905346		219.229	175.619	196.027	207.016	183.203	182.577	1.20075		0.628	1.861	1.368	2.669	1.121	1.75475	0.357886		84.516	127.242	116.015	160.31	147.91	130.219	0.649028		0.967	4.811	11.393	2.785	3.936	5.73125	0.168724		99.43	143.82	135.913	127.229	126.224	125.484	0.792375		2.23	14.079
6.212	15.92	5.221	5.719		8.95333	0.69382		162.508	170.039	186.038	150.261	189.845	166.544	0.975768		5.674	6.324	3.028	3.678	8.32	5.3375	1.06304		113.048	146.439	126.451	94.31	143.429	116.579	0.969709		1.588	8.862	2.45	12.488	4.788	7.147	0.222191		136.928	107.481	112.745	137.657	99.686	106.851	1.28148		1.72	10.862
8.567	8.948	6.526	4.687		6.72033	1.27479		196.597	173.557	193.605	183.228	158.209	168.725	1.16519		2.557	19.713	7.827	8.073	8.32	10.9832	0.232809		98.967	161.468	90.885	164.635	113.547	123.321	0.802517		0.552	0.983	3.245	5.523	2.463	3.0535	0.180776		56.938	145.362	90.749	69.462	106.175	95.339	0.597216		4.734	6.148
2.6	4.934	8.993	5.422		6.44967	0.403122		204.464	173.575	218.909	190.353	184.162	181.115	1.12892		3.723	3.386	7.67	12.267	6.167	7.3725	0.504985		83.316	107.276	183.971	135.392	95.233	121.07	0.688164		2.946	2.095	5.8	2.808	1.427	3.0325	0.971476		128.933	122.976	132.916	114.273	99.339	110.059	1.17149		0.573	3.058
2.099	5.585	5.203	8.993	2.467	5.562	0.377382		142.212	194.857	125.984	149.21	120.378	136.017	1.04554		5.27	3.431	15.227	8.701		9.11967	0.577872		75.047	161.041	174.438	155.406	116.111	142.011	0.528459		0.898	0.944	1.722	3.798	1.335	1.94975	0.460572		84.84	133.05	128.53	101.316	101.987	107.989	0.785637		1.529	3.822
5.126	6.279	11.527	5.853	8.553	8.053	0.636533		96.931	151.724	138.883	140.04	148.998	134.547	0.720423		5.472	5.629	7.221	5.862	9.711	7.10575	0.770081		142.323	161.564	185.007	152.434	125.59	147.326	0.966043		0.944	2.394	1.266	2.417		2.02567	0.466019		70.121	65.884	114.914	81.125	109.67	85.1983	0.823033		2.166	9.715
6.405	6.694	4.508	8.343	6.414	6.48975	0.986941		217.291	194.802	206.161	188.153	232.29	193.517	1.12285		3.947	10.204	2.018	2.22	6.571	5.25325	0.751344		150.874	166.132	148.023	136.53	91.653	127.948	1.17918		1.335	2.394	4.741	1.979	2.118	2.808	0.475427		122.221	140.762	68.639	106.532	111.057	97.4475	1.25422		4.937	8.473
1.547	20.723	5.989	6.616		11.1093	0.139252		104.759	148.453	119.778	102.403	109.264	111.332	0.940965		4.777	3.005	3.162	17.605	9.845	8.40425	0.568403		126.684	155.451	160.703	128.781	123.841	132.102	0.958986		2.118	3.844	3.706	2.096		3.21533	0.658719		124.211	128.932	94.442	90.852	122.897	101.588	1.2227		4.141	9.693
6.638	5.965	7.109	11.886		8.32	0.797837		149.224	179.925	143.468	132.848	146.498	143.145	1.04247		6.212	3.723	12.155	20.632		12.17	0.510435		95.7	153.984	127.989	53.249	139.173	109.597	0.873201		1.151	5.731	8.424	5.547	5.294	6.249	0.184189		83.864	69.651	87.654	104.94	96.18	81.9532	1.02332		3.631	13.124
3.835	6.279	6.728	4.351		5.786	0.662807		192.2	194.54	183.886	185.144	208.375	181.883	1.05672		1.121	1.906	4.014	2.22	3.812	2.988	0.375167		135.984	128.812	148.026	142.576	107.361	124.018	1.09649		0.898	2.256	4.281	3.591	9.184	4.828	0.185998		136.35	112.659	141.082	160.93	140.02	128.349	1.06234		1.72	6.817
2.467	4.934	3.633	5.001		4.52267	0.545475		156.66	195.177	137.699	104.814	159.561	139.607	1.12215		1.547	6.436	6.279	4.485	10.765	6.99125	0.221277		134.644	165.892	150.519	123.891	141.265	137.746	0.977482		0.76	2.371	2.141	5.248	5.834	3.8985	0.194947		107.694	130.782	104.615	140.496	110.428	112.82	0.954563		2.007	6.403
1.794	4.171	2.691	2.736		3.19933	0.560742		120.736	150.082	150.879	147.074	150.783	139.569	0.865066		2.512	8.746	3.005	3.857	4.754	5.0905	0.493468		188.206	180.722	134.7	170.131	172.628	154.275	1.21994		0.56	2.302	2.463	1.795	7.066	3.4065	0.164392		172.674	93.14	112.03	156.539	154.154	121.423	1.42209		9.43	13.984
3.543	1.817	2.512	3.455		2.59467	1.36549		176.758	201.411	168.513	169.619	170.24	166.711	1.06027		3.207	6.75	4.463	3.162	4.104	4.61975	0.694193		150.462	113.833	119.362	140.681	186.605	130.839	1.14998		1.519	3.314	2.44	8.839	10.864	6.36425	0.238677		98.678	125.081	188.217	113.721	145.125	132.846	0.7428		1.87	9.046
1.794	2.31	4.695	2.691		3.232	0.555074		130.362	203.402	130.198	110.558	108.545	129.357	1.00777		2.153	4.059	6.885	6.145	5.808	5.72425	0.376119		138.588	130.226	128.886	161.289	134.399	130.816	1.05941		1.381	3.222	14.063	12.82	3.371	8.369	0.165014		137.035	100.531	147.192	150.379	128.047	121.57	1.12721		0.701	9.333
5.799	3.902	7.445	5.113		5.48667	1.05693		142.827	150.887	173.784	149.681	188.292	156.105	0.914942		1.48	6.726	7.647	6.369	7.939	7.17025	0.206408		130.906	122.555	137.659	107.702	161.087	125.245	1.0452		1.22	4.765	14.57	9.552	5.846	8.68325	0.1405		113.879	131.215	115.279	141.217	152.079	127.561	0.892738		1.879	4.491
8.769	6.391	4.822	8.029		6.414	1.36717		142.702	204.896	173.938	192.765	145.193	170.098	0.83894		9.957	5.113	9.957	11.931	12.626	9.90675	1.00507		121.564	138.527	124.918	191.048	135.496	140.011	0.868245		1.211	5.018	2.578	8.47		5.35533	0.22613		109.691	139.484	172.968	112.14	130.347	129.648	0.846069		1.72	5.638
2.547	4.283	4.911	3.252		4.14867	0.613932		158.882	190.183	153.049	156.207	134.293	147.2	1.07936		1.278	6.93	2.534	24.355	5.876	9.92375	0.128782		122.645	102.482	127.662	173.526	152.222	127.324	0.963251		2.002	5.593	7.388	2.256	5.294	5.13275	0.390044		127.051	180.777	179.612	175.848	92.911	148.116	0.85778		2.644	5.606
5.194	6.01	14.667	3.857		8.178	0.635119		173.67	189.581	156.325	159.698	189.702	164.978	1.05268		1.099	5.562	8.612	4.956	8.41	6.885	0.159622		123.723	191.817	130.257	110.971	145.391	137.175	0.901935		3.637	9.828	11.877	2.9	10.956	8.89025	0.4091		96.657	133.774	183.565	190.644	133.795	148.662	0.650182		2.711	4.711
5.194	8.813	9.688	7.692		8.731	0.594892		133.871	161.006	145.187	153.761	139.844	141.06	0.949039		2.22	5.472	7.423	6.369	2.355	5.40475	0.41075		137.488	154.946	153.149	140.542	127	132.833	1.03504		2.164	3.798	8.654	2.923		5.125	0.422244		59.933	112.435	125.009	139.497	78.582	103.502	0.579053		2.548	8.6
5.876	7.602	4.53	8.993		7.04167	0.834462		181.817	177.15	170.897	170.502	233.64	179.833	1.01103		0.897	1.727	9.486	20.004	7.333	9.6375	0.0930739		189.566	180.848	185.286	201.201	197.948	181.005	1.0473		0.887	6.407	4	6.081		5.496	0.16139		129.579	93.652	136.174	131.924	127.67	112.35	1.15335		3.504	4.367
6.369	9.554	4.575	5.921		6.68333	0.952968		169.291	206.772	188.28	201.442	169.857	180.031	0.940345		4.889	7.445	5.472	4.642		5.853	0.835298		190.361	192.72	176.677	172.971	168.373	169.925	1.12026		4.85	7.474	8.361	4.434		6.75633	0.717845		46.488	65.574	79.298	82.23	81.998	69.928	0.664798		1.433	2.708
5.294	5.988	9.24	6.055		7.09433	0.746229		167.831	175.671	158.483	168.366	169.31	157.396	1.06629		1.817	3.88	4.272	9.868		6.00667	0.302497		153.435	142.801	144.934	155.933	138.751	137.604	1.11505		3.945	3.62	4.85	10.388		6.286	0.627585		99.539	133.586	81.898	128.405	127.163	110.13	0.903832		1.497	5.57
6.302	5.539	16.304	5.427		9.09	0.693289		180.872	175.537	207.802	172.325	200.07	178.335	1.01422		1.346	9.127	6.077	9.688		8.29733	0.162221		190.766	114.822	184.691	170.801	169.331	151.385	1.26014		3.801	4.941	5.556	6.389		5.62867	0.675293		86.86	156.401	97.128	80.897	73.837	91.5657	0.948608		1.106	8.091
7.602	6.593	7.804	7.513		7.30333	1.04089		144.995	188.221	151.284	169.115	158.765	153.479	0.944721		1.996	4.833	7.445	2.018	7.827	5.53075	0.360891		175.967	168.183	129.971	167.337	195.617	156.945	1.1212		2.28	5.321	3.583	3.62		4.17467	0.546151		133.305	114.42	126.823	167.214	198.32	142.571	0.935006		2.166	7.263
7.221	7.535	6.347	4.777		6.21967	1.16099		153.417	150.12	185.383	175.769	133.172	150.697	1.01805		1.525	7.827	3.454	6.997	11.639	7.47925	0.203897		154.54	142.784	172.72	125.83	150.155	139.092	1.11106		3.059	3.258	4.163	3.402		3.60767	0.847916		73.582	84.417	86.118	81.517	90.357	78.3023	0.939718		1.402	2.293
2.198	5.427	6.571	9.868		7.28867	0.301564		170.511	170.343	145.714	150.145	145.267	145.024	1.17574		1.386	4.328	9.98	8.522		7.61	0.182129		192.172	149.591	144.383	155.572	154.754	143.284	1.3412		0.941	2.407	3.909	6.913		4.40967	0.213395		101.17	98.787	141.419	112.086	116.764	105.341	0.960405		1.625	9.33
5.18	5.539	16.304	5.427		9.09	0.569857		154.964	163.757	176.188	177.108	197.301	169.735	0.912979		0.561	6.391	6.481	10.092		7.65467	0.0732886		180.938	145.903	169.723	163.297	202.809	161.31	1.12168		2.244	9.375	4.172	4.288		5.945	0.37746		63.607	76.836	77.824	77.552	97.89	74.0275	0.859235		0.701	3.791
2.063	7.019	5.786	5.158		5.98767	0.344542		177.657	187.553	189.473	174.377	182.709	171.26	1.03735		0.964	2.964	5.969	5.517		4.81667	0.200138		159.293	166.271	136.849	201.882	153.65	156.816	1.0158		1.339	6.27	3.366	3.221		4.28567	0.312437		41.838	67.046	108.987	90.107	108.4	81.669	0.512287		2.277	9.402
6.01	5.517	7.468	4.396		5.79367	1.03734		157.501	190.707	185.018	150.088	179.847	162.399	0.96984		0.404	2.198	6.459	4.655	5.19	4.6255	0.0873419		175.699	179.283	175.959	180.25	164.127	166.912	1.05265		3.511	4.026	7.293	7.004		6.10767	0.574851		108.97	86.216	124.414	119.793	119.903	102.526	1.06286		0.408	7.784
13.994	10.902	8.32	9.038		9.42	1.48556		116.671	156.615	170.967	137.831	142.698	142.842	0.816785		1.503	5.92	5.808	3.992		5.24	0.286832		193.465	146.558	195.172	153.838	179.99	161.127	1.2007							MEAN	0.392395		133.401	105.25	88.623	102.282	116.342	94.1652	1.41667		1.02	7.512
9.598	9.576	7.176	9.89		8.88067	1.08077		64.969	83.738	107.657	108.763	86.816	84.0125	0.773325		0.942	2.758	4.665	2.893		3.43867	0.273943		208.092	148.45	231.69	189.578	170.456	176.975	1.17583							MEDIAN	0.37746		55.137	127.765	46.1	134.919	104.227	95.7127	0.576067		8.192	11.217
5.405	6.055	6.862	6.84		6.58567	0.820722		79.501	56.868	101.141	85.494	63.932	69.0938	1.15063		2.063	1.996	5.472	5.92		4.46267	0.46228		197.788	141.38	181.035	204.348	205.998	175.512	1.12692							STDEVA	0.230624		58.408	80.811	81.234	90.37	81.41	76.1833	0.766678		1.802	10.232
1.256	6.221	4.261	4.709		5.06367	0.248042		120.578	129.192	133.994	127.978	131.389	122.885	0.981224		1.166	4.732	3.85	5.943		4.84167	0.240826		213.393	230.494	192.905	206.794	236.704	205.534	1.03824							SEM	0.0428257		82.862	111.159	110.319	87.337	124.128	100.868	0.821492		1.224	4.826
6.279	7.087	6.459	3.396		5.64733	1.11185		119.98	107.277	98.481	174.847	127.026	115.895	1.03525		1.704	1.973	3.364	2.646	5.068	3.26275	0.522259		152.984	171.291	146.59	217.391	162.109	165.742	0.923024										157.129	99.825	93.24	98.32	167.258	107.312	1.46423		1.326	6.357
3.543	4.261	5.001	6.571		5.27767	0.671319		138.2	127.173	129.715	125.851	99.033	110.61	1.24943		2.4	4.522	7.131	5.674		5.77567	0.415536		143.303	150.651	123.207	150.472	173.298	139.712	1.0257										70.622	88.97	84.516	91.978	80.464	77.708	0.908812		2.176	7.342
5.158	7.266	6.436	4.306		6.00267	0.859285		147.458	201.757	147.309	143.32	155.512	151.528	0.973143		3.14	6.212	3.184	4.126	5.607	4.78225	0.656595		124.837	173.336	154.024	160.414	202.246	164.188	0.76033										122.339	157.868	52.194	122.053	66.594	88.3452	1.38478		2.481	6.65
7.36	5.337	7.849	6.818		6.668	1.10378		129.398	123.435	123.419	134.542	111.597	114.815	1.12701		0.718	4.082	2.063	11.706		5.95033	0.120666		118.415	176.768	167.228	186.68	157.534	162.962	0.72664										179.901	115.351	132.808	142.176	143.776	122.6	1.46738		1.428	5.235
1.096	8.298	10.697	5.337		8.11067	0.135131		126.767	123.534	125.08	102.333	112.762	108.414	1.16928		1.472	7.292	3.759	3.827		4.95933	0.296814		128.888	159.294	149.57	183.075	133.927	145.853	0.883681										99.416	89.907	97.502	122.374	140.566	104.288	0.953281		4.36	6.391
1.929	3.947	5.965	7.445		5.78567	0.33341		99.001	170.742	120.359	104.886	159.769	130.547	0.758355		2.4	6.273	8.583	6.952		7.26933	0.330154		159.944	137.551	120.889	150.802	114.436	120.918	1.32274										157.76	96.077	86.751	165.708	95.408	101.156	1.55957		2.156	6.251
9.06	11.321	11.168	5.36		9.283	0.975978		118.295	100.843	120.561	106.597	143.058	108.785	1.08742		1.631	2.718	9.783	4.756		5.75233	0.283537		185.404	132.972	188.205	140.423	132.661	139.35	1.33049										83.919	113.799	84.897	100.258	96.364	88.1105	0.952429		2.074	6.73
5.584	6.1	9.935	4.44		6.825	0.818168		120.134	151.955	90.673	70.006	131.947	102.036	1.17737		1.291	5.209	3.442	4.552		4.401	0.293342		205.855	291.528	159.731	223.626	224.932	216.875	0.949186										105.021	84.703	122.282	128.414	117.917	104.582	1.0042		2.243	4.011
0.561	7.827	6.997	8.141		7.655	0.0732854		99.08	68.721	157.559	148.412	190.724	130.939	0.756688		1.404	2.695	1.495	2.333		2.17433	0.645715		123.916	141.985	168.425	125.611	198.613	150.243	0.824773										118.011	64.75	92.71	67.845	123.891	79.578	1.48296		0.646	6.221
9.083	4.351	9.015	6.436		6.60067	1.37607		96.551	132.413	116.018	107.119	126.864	111.35	0.867091		1.064	4.982	5.344	2.808		4.378	0.243033		139.402	128.711	151.928	178.99	145.417	143.963	0.968322										103.228	106.2	90.171	58.867	110.877	82.2908	1.25443		1.36	4.555
3.297	3.476	9.447	3.297		5.40667	0.609803		102.22	120.855	106.609	90.23	139.304	104.25	0.980532		3.035	2.514	5.427	6.182		4.70767	0.644693		110.059	166.772	195.352	205.128	171.718	177.484	0.620105										107.161	83.389	85.111	109.224	107.325	87.5403	1.22413		1.224	7.138
1.772	4.777	3.812	6.077		4.88867	0.362471		112.724	110.307	144.351	142.304	102.804	114.176	0.987278		2.627	2.627	6.984	3.623		4.41133	0.595512		130.25	169.457	128.665	139.755	128.635	129.667	1.0045										54.006	120.134	125.684	93.645	109.321	103.364	0.522484		1.7	4.419
5.915	4.298	4.239	8.3443		5.6271	1.05116		155.738	129.475	150.829	116.205	152.056	128.737	1.20974		3.125	7.451	6.703	8.017		7.39033	0.42285		140.845	164.527	143.818	149.529	126.802	137.577	1.02375										108.587	104.97	100.936	132.472	115.064	104.02	1.04391		3.399	6.817
5.938	4.934	2.31	3.7		3.648	1.62774							MEAN	1.01046		0.725	10.983	7.609	5.113		7.90167	0.0917528		166.106	185.029	145.142	185.434	142.522	156.039	1.06452										69.103	100.921	132.137	79.858	139.543	103.584	0.667122		1.923	8.022
8.073	4.675	6.773	3.715		5.05433	1.59724							MEDIAN	1.01614		1.766	5.209	4.144	4.688		4.68033	0.377324		108.735	151.625	142.468	163.545	140.803	141.847	0.766564										43.757	100.867	82.214	109.363	98.591	85.8888	0.509461		0.782	8.022
3.005	5.965	4.126	5.414		5.16833	0.581425							STDEVA	0.129404		3.193	5.622	6.613	7.639		6.62467	0.481987		94.038	185.638	144.892	141.976	129.339	139.817	0.672578										151.625	107.753	131.636	130.641	225.847	141.629	1.07058		1.088	6.153
					MEAN	0.791388							SEM	0.0190795		0.838	2.921	4.393	5.344		4.21933	0.19861		78.307	127.309	125.469	171.573	181.382	143.207	0.546809										113.586	122.581	89.349	93.158	71.722	84.0815	1.3509		2.109	6.119
					MEDIAN	0.746229										2.174	4.801	3.691	7.134		5.20867	0.417381		163.805	173.123	105.48	118.83	150.093	128.713	1.27263										132.657	193.617	132.206	121.343	82.498	120.86	1.09761		0.884	5.507
					STDEVA	0.386137										1.517	3.352	3.875	6.318		4.515	0.335991		102.97	160.998	201.34	190.234	142.233	166.064	0.620061										63.156	118.908	143.202	117.696	76.617	106.005	0.595785		4.235	4.521
					SEM	0.0551624										1.178	5.367	4.416	2.74		4.17433	0.282201		125.979	141.081	154.197	213.452	173.21	161.354	0.780762										60.651	102.232	79.114	183.006	102.251	108.921	0.556836		3.705	11.489
																4.959	4.529	6.477	4.642		5.216	0.950729		90.821	93.105	95.056	99.109	94.12	88.0065	1.03198										142.089	109.487	152.412	109.117	74.404	101.952	1.39369		1.564	2.379
																1.064	2.695	6.658	3.872		4.40833	0.241361		151.383	125.17	100.933	97.148	129.194	105.044	1.44114										132.072	82.583	161.864	119.635	130.717	116.018	1.13838		2.923	9.586
																1.087	3.42	2.74	4.439		3.533	0.307671		67.545	132.4	166.647	158.276	121.153	135.705	0.497734										182.386	95.044	142.729	121.161	181.353	126.273	1.44438		1.114	7.658
																1.472	2.287	3.533	4.348		3.38933	0.434304		162.09	150.04	84.944	160.029	138.273	125.471	1.29185										147.657	84.391	125.777	96.314	173.164	110.696	1.33389		1.972	8.43
																0.793	17.268	2.423	4.959		8.21667	0.0965112		142.296	155.725	128.265	146.294	105.799	124.765	1.14051										165.538	169.427	200.682	166.086	177.984	169.133	0.978746		0.724	4.056
																0.928	11.238	4.054	4.71		6.66733	0.139186		118.552	174.417	136.522	199.913	158.44	157.696	0.751776										71.696	129.727	100.331	115.358	170.214	119.862	0.598152
																0.906	13.85	7.544	8.039		9.811	0.0923453		156.361	135.567	177.89	137.152	154.481	143.63	1.08863															MEAN	0.992634
																4.303	21.32	8.855	4.325	4.125	9.65625	0.445618		195.641	165.98	174.514	168.784	155.007	158.429	1.23488															MEDIAN	0.954563
																3.669	4.824	5.548	8.651		6.341	0.578615		150.497	170.01	128.801	137.111	127.384	132.31	1.13745															STDEVA	0.292513
																1.087	4.846	5.229	7.722		5.93233	0.183233		59.888	157.24	104.87	128.659	153.588	124.291	0.481836															SEM	0.0380819
																1.789	4.484	6.93	8.424		6.61267	0.270541		141.291	156.553	124.472	114.883	114.115	118.862	1.1887
																2.355	5.979	3.012	4.756		4.58233	0.51393		86.774	132.337	147.385	134.866	144.105	131.799	0.65838
																0.793	2.563	6.318	4.529		4.47	0.177405		58.349	76.019	91.053	71.67	69.934	69.061	0.844891
																1.698	3.216	6.205	3.623		4.348	0.390524		110.318	90.803	111.65	105.402	93.497	92.31	1.19508
																2.087	8.741	3.238	3.25		5.07633	0.411124		116.282	100.857	112.687	86.698	100.993	92.4157	1.25825
																0.961	6.522	5.39	4.348		5.42	0.177306		108.361	143.648	101.401	159.596	107.468	119.096	0.909861
																1.517	1.381	4.529	5.005		3.63833	0.416949		131.636	168.14	150.122	82.134	150.223	130.238	1.01074
																0.679	3.782	1.027	3.035		2.61467	0.259689							MEAN	0.986159
																3.261	2.65	5.616	4.507		4.25767	0.765912							MEDIAN	1.02473
																					MEAN	0.384462							STDEVA	0.222659
																					MEDIAN	0.346938							SEM	0.0266128
																					STDEVA	0.228273
																					SEM	0.0269023
ΔMaml1
6hae																12hae																18hae																24hae
Area Ratio								N-Cadherin Ratio								Area Ratio								N-Cadherin Ratio								Area Ratio								N-Cadherin Ratio								Area Ratio
Area of the electroporated cell	Area of four of its close neighbors				Mean Area of four of its close neighbors	Area Ratio		N-Cadherin (minus background) of the electroporated cell	N-Cadherin of four of its close neighbors				Mean N-Cadherin (minus background) of four of its close neighbors	N-Cadherin Ratio		Area of the electroporated cell	Area of four of its close neighbors				Mean Area of four of its close neighbors	Area Ratio		N-Cadherin (minus background) of the electroporated cell	N-Cadherin of four of its close neighbors				Mean N-Cadherin (minus background) of four of its close neighbors	N-Cadherin Ratio		Area of the electroporated cell	Area of four of its close neighbors				Mean Area of four of its close neighbors	Area Ratio		N-Cadherin (minus background) of the electroporated cell	N-Cadherin of four of its close neighbors				Mean N-Cadherin (minus background) of four of its close neighbors	N-Cadherin Ratio		Area of the electroporated cell	Area of four of its close neighbors
4.261	3.44	5.339	5.801	3.491	4.51775	0.943169		194.448	206.949	213.576	223.165	213.517	209.302	0.929032		2.502	3.788	4.86	5.647	4.539	4.7085	0.531379		72.647	61.557	158.869	119.12	110.437	110.496	0.657464		1.111	3.297	3.498	3.128	4.489	3.603	0.308354		81.37	66.683	62.9	95.281	136.457	88.6953	0.917411		0.962	5.8
3.799	6.897	3.902	3.952	4.569	4.83	0.786542		206.474	174.287	229.602	225.757	197.583	201.807	1.02312		1.866	6.71	5.182	5.325	3.467	5.171	0.360859		140.155	98.153	66.803	184.476	163.465	126.224	1.11037		3.633	4.272	3.532	2.927	2.758	3.37225	1.07732		120.628	84.708	66.586	90.016	108.66	85.8575	1.40498		4.381	4.628
5.904	4.59	3.337	4.518	7.29	4.93375	1.19666		201.274	195.651	202.926	184.989	206.547	192.528	1.04543		1.501	4.36	4.503	4.753	2.931	4.13675	0.362845		123.136	146.102	112.056	139.1	85.391	118.662	1.0377		2.189	3.128	3.936	2.859	3.431	3.3385	0.655684		54.728	66.361	77.596	104.291	85.035	81.6857	0.669982		3.764	6.746
1.541	4.518	4.569	4.672	6.212	4.99275	0.308648		188.082	177.951	163.816	196.269	192.838	177.719	1.05831		1.43	5.968	5.718	4.753	3.359	4.9495	0.288918		68.416	111.381	105.98	106.543	66.894	95.6995	0.714904		1.043	3.667	4.27	2.46	3.196	3.39825	0.306923		103.187	117.437	105.439	187.338	64.25	116.981	0.882083		6.452	3.687
1.694	4.723	3.132	5.904	5.669	4.857	0.348775		237.164	181.793	99.019	197.535	93.952	138.075	1.71765		1.208	8.72	5.933	4.758	4.932	6.08575	0.198496		90.355	111.201	114.708	119.574	135.545	118.257	0.764056		1.581	3.162	2.624	4.07	5.967	3.95575	0.399671		83.576	103.194	99.34	5.552	70.117	67.9157	1.23058		1.094	5.172
2.208	2.85	3.337	7.033	7.672	5.223	0.422746		175.361	250.913	166.657	204.681	151.929	188.545	0.930075		1.751	5.504	4.753	3.893	4.038	4.547	0.385089		130.742	109.825	108.514	142.383	140.904	123.406	1.05944		2.42	2.658	6.122	6.425	4.205	4.8525	0.498712		113.249	120.458	114.459	104.158	116.478	112.253	1.00887		1.639	4.404
3.542	8.163	8.06	3.748	7.187	6.7895	0.521688		198.12	187.949	183.873	176.456	203.122	182.85	1.08351		3.324	4.289	4.396	4.753	3.86	4.3245	0.768644		49.915	58.465	151.686	68.756	105.156	93.7028	0.532695		0.745	4.434	1.997	3.486	2.606	3.13075	0.237962		45.844	121.895	104.737	91.09	93.256	99.8845	0.45897		0.509	5.07
3.67	6.109	0.185	6.725	6.521	4.885	0.751279		179.455	170.457	178.067	183.423	200.63	178.144	1.00736		1.823	2.503	5.754	1.215	5.79	3.8155	0.477788		60.147	42.045	59.915	111.129	126.765	82.6505	0.727727		1.625	3.181	2.534	3.892	3.655	3.3155	0.490122		112.082	125.812	119.605	113.906	112.368	115.063	0.974095		1.029	6.82
1.643	3.388	3.85	4.004	2.208	3.3625	0.488625		146.707	159.549	189.693	222.616	207.843	189.925	0.772446		4.503	4.396	7.898	5.397	6.576	6.06675	0.742243		119.672	107.463	107.534	170.311	83.995	115.013	1.04051		1.692	4.847	3.418	3.621	5.489	4.34375	0.389525		110.269	134.637	120.525	106.256	28.135	94.5282	1.16652		3.801	3.75
1.951	8.625	4.774	9.446	2.156	6.25025	0.312148		37.269	181.573	150.881	149.94	178.52	160.228	0.232599		2.645	5.611	5.79	4.467	4.753	5.15525	0.513069		82.868	119.158	111.054	88.166	68.248	94.3435	0.878365		1.828	3.215	3.621	4.159	3.486	3.62025	0.504938		76.105	57.951	74.433	73.458	68.457	65.5747	1.16058		2.055	5.137
3.331	7.495	5.544	6.417	3.542	5.7495	0.579355		169.509	127.08	131.257	188.689	174.54	150.391	1.12712		2.109	6.361	7.112	4.038	3.109	5.155	0.409117		192.687	127.064	139.603	105.559	194.926	139.475	1.38152		1.523	3.012	3.418	3.877	2.234	3.13525	0.485767		48.25	50.063	69.57	63.927	29.418	49.7605	0.969645		1.541	5.645
2.259	7.393	4.004	6.007	5.031	5.60875	0.402764		182.048	193.291	189	162.311	62.498	146.775	1.24032		1.501	5.897	3.047	5.681	7.255	5.47	0.274406		167.743	127.11	128.545	131.22	145.553	130.794	1.2825		1.049	4.298	2.911	4.4	5.418	4.25675	0.246432		101.156	167.273	110.496	35.884	112.266	104.48	0.968188		0.952	5.496
2.105	6.982	3.799	5.699	4.312	5.198	0.404963		124.203	49.58	197.458	181.546	183.14	147.931	0.839601		2.859	2.109	4.217	6.147	4.575	4.262	0.670812		60.111	159.214	105.596	107.687	60.396	105.91	0.567565		0.76	4.129	3.452	3.894	5.144	4.15475	0.182923		142.847	167.42	156.489	115.489	165.4	149.2	0.957426		8.299	7.764
1.591	6.674	6.686	4.518	3.696	5.3935	0.294985		116.502	145.245	150.297	156.705	135.376	141.906	0.820982		3.502	4.646	5.956	5.574	4.747	5.23075	0.669502		107.633	102.556	105.652	144.955	82.645	106.639	1.00932		1.812	6.433	4.401	3.658	3.345	4.45925	0.406346		60.048	98.639	120.343	137.883	103.514	113.095	0.530953		1.302	4.23
1.437	6.417	3.79	2.824	4.672	4.42575	0.324691		144.924	124.138	160.216	171.342	154.21	147.477	0.982692		1.501	4.753	5.397	3.931	4.146	4.55675	0.329401		105.274	108.459	145.465	74.519	99.48	104.668	1.00579		2.218	5.797	6.262	4.437	6.498	5.7485	0.38584		89.131	119.992	88.529	96.523	141.509	109.638	0.812955		1.678	5.33
1.643	3.85	3.186	5.75	6.417	4.80075	0.342238		100.201	93.606	98.145	71.435	129.404	92.7035	1.08088		2.853	8.324	4.003	4.61	6.503	5.86	0.48686		146.149	79.762	108.253	123.926	114.449	104.017	1.40504		1.069	4.616	6.655	3.45	4.489	4.8025	0.222592		91.294	94.245	121.444	120.182	98.457	106.582	0.856561		2.014	4.115
3.645	4.004	4.672	3.491	2.926	3.77325	0.966011		52.486	64.151	95.155	115.24	100.24	88.2525	0.594725		1.215	2.18	4.369	4.038	5.182	3.94225	0.3082		51.857	89.372	89.005	9.747	93.987	67.9477	0.763189		0.789	2.648	3.401	6.476	5.618	4.53575	0.173951		78.659	99.219	196.955	71.809	18.574	94.6392	0.831146		1.76	5.078
2.413	4.466	6.571	3.491	4.518	4.7615	0.506773		180.774	163.83	173.406	115.2	181.519	152.331	1.18672		1.818	5.361	2.18	1.823	2.489	2.96325	0.613516		96.573	87.665	94.391	93.869	120.185	96.4475	1.0013		2.147	6.369	6.011	3.471	4.612	5.11575	0.419684		65.67	111.948	162.78	94.098	119.385	120.053	0.54701		1.313	8.687
2.624	6.02	3.962	5.094	4.58	4.914	0.533985		133.751	170.097	189.078	150.666	138.539	155.937	0.857725		3.002	4.432	2.073	7.04	5.397	4.7355	0.633935		78.322	111.44	111.57	86.723	129.084	107.124	0.731132		1.503	7.443	5.94	4.84	4.544	5.69175	0.264066		109.888	161.677	83.9	67.07	136.424	110.268	0.996556		5.49	7.07
2.882	9.005	5.043	5.094	0.653	4.94875	0.582369		136.724	138.455	146.78	163.317	166.603	147.631	0.926121		1.132	4.27	2.287	4.038	3.181	3.444	0.328688		45.675	100.318	82.323	120.916	140.444	108.42	0.421277		1.369	4.049	4.115	5.775	3.864	4.45075	0.307589		42.804	127.51	122.488	86.982	104.23	108.303	0.395226		2.017	5.941
4.785	7.873	3.449	4.683	4.634	5.15975	0.927371		189.913	161.267	160.11	128.841	155.436	145.594	1.30441		1.894	2.895	4.574	4.36	4.289	4.0295	0.470034		102.386	100.005	98.3	90.894	77.018	88.9742	1.15074		1.467	5.403	3.447	4.168	3.148	4.0415	0.362984		48.376	129.637	85.757	107.337	152.447	116.794	0.414198		3.404	9.484
5.454	5.66	7.05	7.255	6.586	6.63775	0.821664		175.158	180.839	172.222	180.774	215.978	181.633	0.96435		1.501	6.004	5.254	6.574	6.326	6.0395	0.248531		101.367	118.045	130.815	116.551	103.288	114.595	0.884569		1.503	4.902	3.864	4.043	3.721	4.1325	0.363702		89.909	178.07	204.885	212.915	148.57	182.545	0.492531		3.033	8.122
2.264	3.911	5.815	5.043	3.146	4.47875	0.505498		153.925	195.188	167.671	201.63	226.137	191.837	0.802376		5.611	3.681	4.646	6.299	4.61	4.809	1.16677		63.139	90.436	71.614	77.545	74.726	76.0003	0.830774		1.61	3.721	4.508	3.065	0.216	2.8775	0.559513		45.979	166.554	204.614	143.041	157.351	164.325	0.279805		3.033	4.883
1.029	3.499	3.499	4.58	2.64	3.5545	0.289492		155.089	199.134	185.389	82.992	156.443	150.17	1.03276		1.572	6.183	5.143	6.183	0.647	4.539	0.346332		52.573	82.62	110.26	72.476	146.78	100.454	0.523354		2.183	4.473	6.226	5.94	4.437	5.269	0.41431		177.019	158.332	141.357	220.103	190.985	174.129	1.0166		1.088	4.883
0.978	5.918	4.219	5.866	4.014	5.00425	0.195434		126.738	118.96	153.133	155.184	188.338	148.084	0.855854		5.154	3.86	5.361	6.496	5.394	5.27775	0.976553		46.726	136.099	114.458	56.489	98.142	98.717	0.473333		1.431	3.006	3.489	5.653	4.58	4.182	0.342181		78.541	151.836	185.3	179.157	194.383	174.104	0.451115		2.048	9.253
3.293	5.918	0.962	3.087	5.352	3.82975	0.859847		133.868	152.026	151.813	138.259	188.916	151.933	0.881096		2.144	4.416	2.359	5.432	5.182	4.34725	0.493185		73.126	81.476	113.515	129.857	94.899	102.357	0.714423		2.719	3.471	3.9	2.612	2.417	3.1	0.877097		59.612	172.274	205.984	199.376	157.374	180.187	0.330834		3.136	8.482
2.007	5.918	3.02	6.689	5.094	5.18025	0.387433		75.265	161.654	93.824	88.681	182.805	125.921	0.597716		1.787	4.575	5.111	5.182	5.825	5.17325	0.345431		133.444	127.557	128.289	178.216	122.722	137.196	0.972652		1.152	2.97	1.718	4.723	5.149	3.64	0.316484		69.842	162.089	180.006	200.214	108.549	159.149	0.438845		3.29	5.5
2.984	5.815	3.859	7.05	5.405	5.53225	0.539383		158.864	169.025	147.488	144.8	159.84	150.006	1.05905		0.84	4.61	4.416	5.486	3.467	4.49475	0.186885		117.081	117.48	117.011	115.879	150.29	123.165	0.950603		1.324	4.759	4.151	3.292	3.829	4.00775	0.33036		31.674	141.39	179.945	139.197	112.318	139.648	0.226814		3.701	5.038
1.904	6.689	3.808	5.352	3.962	4.95275	0.384433		144.107	175.618	165.392	140.044	169.807	157.433	0.915353		1.68	3.698	2.531	4.11	3.395	3.4335	0.489297		164.899	128.134	127.789	181.027	151.878	145.207	1.13561		0.143	4.902	4.687	4.401	4.008	4.4995	0.0317813		45.305	160.395	134.777	179.017	200.262	165.048	0.274496		1.048	5.048
4.271	5.557	5.197	4.58	4.991	5.08125	0.840541		157.239	181.21	152.211	148.727	158.226	154.811	1.01568		3.574	4.963	5.79	5.247	7.614	5.9035	0.605404		100.721	140.197	143.59	116.046	88.616	120.112	0.838557		2.183	3.864	4.365	2.719	3.489	3.60925	0.604835		49.235	165.628	141.778	150.865	161.196	151.302	0.325409		1.439	3.048
3.349	3.452	2.525	6.801	4.637	4.35375	0.769222		138.054	176.506	110.308	185.55	150.381	150.404	0.917886		1.501	3.71	2.185	3.681	3.717	3.32325	0.451666		101.403	141.648	152.719	147.554	162.748	149.167	0.679794		1.109	2.934	5.367	3.507	2.469	3.56925	0.31071		154.016	130.644	164.593	163.218	200.203	161.099	0.95603		3.15	4.78
2.267	4.483	4.74	4.431	5.153	4.70175	0.482161		190.603	200.331	150.406	39.759	178.502	136.968	1.39159		3.467	5.182	4.038	4.682	3.753	4.41375	0.7855		113.45	107.957	111.738	81.084	136.191	107.243	1.05788		2.147	4.759	3.507	4.186	3.328	3.945	0.544233		46.383	173.015	217.497	144.587	193.745	178.646	0.259636		2.313	4.935
2.885	3.902	4.586	4.895	4.843	4.5565	0.633161		151.735	143.931	126.245	177.275	157.356	145.92	1.03985		0.715	2.252	1.072	3.145	2.895	2.341	0.305425		51.489	130.405	65.032	102.908	102.247	98.148	0.524606		2.755	6.226	4.079	4.043	4.508	4.714	0.584429		54.002	202.645	122.935	127.155	206.851	161.332	0.334727		1.079	4.832
1.752	3.37	2.628	6.647	5.513	4.5395	0.385946		87.272	108.55	123.502	155.531	157.214	130.917	0.66662		1.215	5.647	2.716	3.645	4.503	4.12775	0.294349		79.274	130.663	142.744	135.293	114.259	127.349	0.622495		1.36	4.186	3.22	3.65	3.829	3.72125	0.365469		68.982	167.645	158.784	150.885	69.333	133.097	0.518285		1.037	4.781
2.319	5.874	3.195	3.401	5.668	4.5345	0.511413		151.183	166.928	167.644	56.926	136.666	126.759	1.19268		3.074	5.611	4.575	4.146	6.683	5.25375	0.585106		86.908	150.899	137.233	173.358	111.307	139.808	0.621623		2.684	5.113	5.117	2.755	3.006	3.99775	0.671378		43.802	127.659	23.307	121.72	89.941	87.0918	0.502941		3.84	6.94
1.134	2.422	5.565	3.916	4.998	4.22525	0.268386		166.441	157.805	162.787	142.69	168.254	152.602	1.09069		1.915	2.144	2.2283	4.146	0.217	2.18383	0.876902		114.197	113.6	119.622	145.166	150.496	128.83	0.886416		1.861	3.757	4.86	4.684	4.544	4.46125	0.417148		16.119	135.519	151.991	139.951	112.107	131.327	0.122739		3.804	2.622
2.164	6.08	4.122	5.41	5.668	5.32	0.406767		159.096	183.314	166.002	150.05	163.236	160.369	0.992065		1.179	3.467	2.895	3.86	3.387	3.40225	0.346535		104.118	151.947	133.029	188.999	120.636	145.262	0.716761		1.85	5.226	2.863	5.188	4.186	4.36575	0.423753		32.955	111.305	142.295	141.232	103.567	121.065	0.27221		1.088	4.626
3.041	3.349	5.719	4.534	3.452	4.2635	0.713264		73.657	108.096	105.03	136.175	150.177	119.588	0.615926		3	2.778	6.004	4.003	4.575	4.34	0.691244		132.713	113.799	97.253	143.745	158.747	124.995	1.06175		3.972	3.006	4.902	3.328	3.65	3.7215	1.06731		22.313	87.903	146.729	116.616	104.458	110.392	0.202126		1.094	4.626
4.946	4.38	6.544	7.162	4.792	5.7195	0.864761		197.886	184.276	180.438	198.921	163.837	177.143	1.1171		1.322	2.945	1.835	1.966	2.458	2.301	0.574533		115.558	158.498	156.161	201.418	144.206	161.68	0.714734		2.791	2.79	3.363	3.22	3.614	3.24675	0.859629		150.551	155.111	145.509	160.252	122.292	142.256	1.05831		1.032	4.626
2.679	3.71	4.38	3.246	4.741	4.01925	0.666542		204.148	169.079	175.584	190.634	215.371	182.942	1.11592		4.896	4.181	3.896	4.931	4.503	4.37775	1.11838		117.769	85.648	79.796	119.106	143.587	103.643	1.13629		1.626	3.471	3.185	3.721	3.65	3.50675	0.463677		39.074	114.883	137.934	146.917	146.833	133.107	0.293554		4.472	4.729
1.546	6.08	4.74	4.38	3.092	4.573	0.338071		216.622	200.539	200.546	179.858	198.324	190.092	1.13957		3.109	2.753	3.28	4.789	4.932	3.9385	0.789387		112.086	101.397	100.83	121.427	147.253	114.336	0.980323		1.574	2.989	5.224	4.008	3.471	3.923	0.401224		119.542	180.572	164.425	135.409	184.706	162.743	0.734545		2.365	4.061
2.01	3.04	6.853	4.74	4.879	4.878	0.412054		172.817	176.099	175.502	197.531	219.951	187.546	0.921466		2.001	5.128	3.074	5.039	4.111	4.338	0.461272		125.868	130.643	56.342	130.705	121.292	106.355	1.18348		3.185	3.014	4.83	4.528	4.008	4.095	0.777778		23.97	162.303	158.02	156.928	129.794	148.226	0.161712		1.285	2.365
1.237	4.574	4.74	4.483	4.122	4.47975	0.276131		134.102	160.858	152.682	181.888	199.797	169.081	0.793122		2.751	1.185	2.859	3.008	3.753	2.70125	1.01842		88.441	104.413	179.255	91.165	153.165	128.609	0.687676		3.471	1.574	3.578	3.542	4.508	3.3005	1.05166		30.497	178.999	148.098	94.098	119.445	131.625	0.231696		3.393	3.29
1.546	4.637	6.029	4.843	3.401	4.7275	0.327023		144.912	158.7	189.146	199.72	191.613	180.07	0.804755		2.645	4.467	3.145	5.647	3.109	4.092	0.646383		100.155	128.162	88.148	113.588	138.279	113.653	0.881233		3.51	4.185	4.151	4.158	5.366	4.465	0.786114		26.4767	148.159	114.561	95.487	124.47	117.134	0.226037		2.21	3.804
2.113	5.874	5.977	7.883	6.235	6.49225	0.325465		186.316	161.517	189.513	180.429	167.571	170.032	1.09577		2.752	5.68	4.69	5.039	4.289	4.9245	0.558838		126.236	130.831	131.534	131.591	115.266	124.936	1.01041		2.194	2.531	0.409	5.67	3.24	2.9625	0.740591		151.919	115.998	133.225	146.455	180.455	140.874	1.0784		1.234	3.78
1.34	8.193	5.977	3.452	4.792	5.6035	0.239136		192.621	223.594	189.289	167.106	222.438	195.882	0.983353		1.752	3.232	2.913	3.61	3.467	3.3055	0.530026		67.411	81.012	158.968	114.943	124.228	117.418	0.574113		1.181	2.825	4.32	4.645	3.984	3.9435	0.29948		41.899	11.038	205.156	169.232	138.721	127.878	0.327649		1.045	4.478
4.689	4.367	8.193	4.431	6.338	5.83225	0.803978		193.111	206.727	189.681	191.949	183.746	188.301	1.02555		1.571	3.431	3.288	4.467	3.931	3.77925	0.415691		140.987	127.276	106.419	120.198	149.06	123.368	1.14281		1.552	3.746	2.7	3.172	3.206	3.206	0.484092		77.433	127.985	163.886	150.803	141.151	142.797	0.542258		1.48	6.78
2.113	4.225	3.349	5.668	7.059	5.07525	0.416334		145.055	222.058	164.707	214.471	204.193	196.632	0.737697		2.752	6.004	4.181	3.574	3.681	4.36	0.631193		94.673	101.063	132.532	83.102	56.656	90.9682	1.04073		2.565	4.657	4.252	4.286	3.611	4.2015	0.610496		72.676	115.206	170.414	181.846	140.14	148.743	0.488603		1.047	6.98
2.061	4.122	5.822	3.864	5.565	4.84325	0.425541		138.901	221.413	212.537	47.347	182.285	161.171	0.861826		2.252	3.681	3.181	3.502	3.717	3.52025	0.639727		128.914	87.035	128.292	94.15	149.735	112.433	1.14659		2.464	3.881	10.766	5.602	4.421	6.1675	0.399514		144.007	118.965	52.966	169.5	177.211	126.502	1.13838		1.096	3.776
2.319	3.864	4.534	4.174	6.029	4.65025	0.498683		190.474	177.82	1.145	192.594	223.864	144.131	1.32154		1.858	5.003	4.646	3.86	2.43	3.98475	0.466278		136.888	112.492	118.974	165.915	159.502	136.851	1.00027		1.856	4.455	5.872	7.053	3.949	5.33225	0.348071		136.393	169.438	167.494	134.15	114.48	143.232	0.952256		1.285	3.136
2.782	4.328	6.75	5.05	3.143	4.81775	0.577448		148.874	184.603	204.607	177.987	35.317	145.904	1.02036		1.114	2.752	3.467	2.073	3.984	3.069	0.362985		92.764	121.926	100.911	119.491	99.951	108.2	0.85734		2.459	4.429	3.945	4.16	4.057	4.14775	0.592852		35.857	139.575	136.639	144.821	135.625	136.006	0.263643		2.827	5.295
2.679	3.71	3.607	4.843	3.864	4.006	0.668747		161.817	189.53	179.056	70.537	201.469	155.423	1.04114		1.322	5.947	6.933	5.128	0.361	4.59225	0.287876		82.376	88.902	54.315	94.558	81.559	77.4635	1.06342		4.151	4.59	3.51	2.902	3.982	3.746	1.10812		61.485	133.019	28.277	150.457	114.158	103.319	0.5951		2.365	5.98
2.152	3.864	3.607	5.349	6.956	4.944	0.435275		199.93	161.114	176.969	179.673	161.1	164.989	1.21178		1.08	4.753	3.914	6.397	3.717	4.69525	0.23002		156.729	60.741	98.602	125.258	129.592	101.178	1.54904		1.519	4.117	5.096	3.78	3.697	4.1725	0.36405		94.743	165.78	197.153	156.183	140.717	161.799	0.585559		3.187	5.48
1.7	4.071	6.08	3.504	5.349	4.751	0.357819		195.435	189.409	179.02	161.656	165.361	169.137	1.15549		1.966	3.525	4.575	5.687	7.788	5.39375	0.364496		102.226	100.605	167.34	137.873	125.49	130.457	0.783599		1.991	4.961	4.219	5.569	2.97	4.42975	0.449461		57.914	150.555	25.879	155.991	117.374	109.291	0.529908		1.439	3.341
2.422	5.204	3.685	5.4	5.513	4.9505	0.489244		157.974	213.355	199.68	171.45	157.065	180.662	0.874415		3.145	3.681	2.716	4.747	5.897	4.26025	0.73822		82.061	102.957	102.982	89.982	125.947	102.638	0.799519		1.451	2.666	2.971	4.421	4.252	3.5775	0.40559		147.9	191.033	63.929	137.631	126.71	126.667	1.16763		0.925	6.014
1.649	2.998	5.05	3.658	3.504	3.8025	0.433662		166.829	208.448	212.885	164.248	185.268	187.987	0.887448		1.144	4.038	4.646	4.181	4.038	4.22575	0.270721		72.824	129.607	103.22	140.146	132.984	123.66	0.588904		1.519	3.78	3.78	3.004	4.252	3.704	0.410097		80.284	188.365	155.485	162.969	119.161	153.336	0.523582		3.804	3.238
2.216	4.471	4.792	3.607	3.607	4.11925	0.537962		186.613	221.145	185.246	174.2	194.156	188.962	0.98757		1.501	4.789	5.647	6.254	5.111	5.45025	0.2754		109.135	123.787	139.22	117.347	118.798	121.959	0.89485		2.194	3.544	4.972	3.314	2.185	3.50375	0.626186							MEAN	0.643891		2.981	3.907
2.628	4.637	3.607	5.435	4.247	4.4815	0.586411		167.402	184.256	160.254	195.24	159.24	170.023	0.984587		1.531	4.25	2.466	6.612	5.047	4.59375	0.333279		170.455	172.281	157.03	155.249	170.367	160.903	1.05937		1.181	2.599	3.949	4.421	3.544	3.62825	0.325501							MEDIAN	0.536606		4.369	3.65
1.855	4.459	5.105	6.746	7.014	5.831	0.318127		164.515	112.459	189.25	194.25	196.24	168.325	0.977367		2.323	3.824	3.547	2.283	3.395	3.26225	0.712085		112.083	114.598	165.478	106.457	75.4	112.654	0.994929		1.114	3.679	4.219	1.957	4.252	3.52675	0.315872							STDEVA	0.341418		0.977	3.958
3.71	5.349	3.504	4.689	3.04	4.1455	0.894946							MEAN	0.980511		1.215	3.931	2.931	5.523	0.146	3.13275	0.387838		86.906	107.1	135.016	103.401	166.503	126.88	0.684946		1.35	3.649	5.062	5.084	0.97	3.69125	0.36573							SEM	0.0456239		1.542	3.701
2.37	3.658	7.317	4.637	3.349	4.74025	0.499974							MEDIAN	0.98757		1.072	2.931	5.852	5.611	6.548	5.2355	0.204756		146.211	141.853	131.109	70.946	126.085	116.373	1.2564		1.451	6.648	4.408	4.185	4.151	4.848	0.299299										1.234	3.598
1.185	5.668	5.307	5.359	5.101	5.35875	0.221134							STDEVA	0.218246		1.433	5.41	8.383	4.335	4.442	5.6425	0.253965		111.298	121.218	115.222	120.015	112.423	116.094	0.958685		1.654	4.286	3.746	4.016	4.387	4.10875	0.402556										1.045	2.416
4.38	4.8	5.307	4.483	3.153	4.43575	0.987432							SEM	0.0284132		1.118	5.84	4.084	3.511	5.266	4.67525	0.239132		160.081	119.074	130.845	161	105.845	128.066	1.24999		1.417	3.172	2.295	3.51	2.091	2.767	0.512107
2.573	8.244	5.513	7.111	5.41	6.5695	0.391658										1.612	3.112	4.335	5.553	5.819	4.70475	0.342632		110.586	85.127	143.247	113.171	114.405	112.863	0.979829		1.35	3.476	4.286	2.835	3.044	3.41025	0.395865
2.113	2.422	4.431	5.307	8.339	5.12475	0.412313										1.326	8.139	3.045	4.415	4.263	4.9655	0.267043							MEAN	0.905582		2.7	2.362	5.299	5.332	3.514	4.12675	0.654268
2.555	5.565	3.967	5.822	6.647	5.50025	0.464524										2.723	4.657	3.941	3.547	4.621	4.1915	0.649648							MEDIAN	0.922726		2.801	5.332	3.442	3.949	5.164	4.47175	0.626377
3.916	3.143	4.946	3.504	5.462	4.26375	0.91844										2.849	5.487	4.156	6.478	3.41	4.88275	0.583483							STDEVA	0.244278		2.902	4.05	5.197	4.185	3.949	4.34525	0.667856
0.924	3.183	5.256	4.998	3.916	4.33825	0.212989															MEAN	0.498099							SEM	0.0305348		1.755	2.261	4.387	3.073	2.369	3.0225	0.580645
					MEAN	0.528554															MEDIAN	0.466278										1.08	3.476	3.746	7.053	0.219	3.6235	0.298054
					MEDIAN	0.485393															STDEVA	0.225814										1.519	6.041	3.645	4.759	2.689	4.2835	0.354617
					STDEVA	0.227292															SEM	0.0275876															MEAN	0.478993
					SEM	0.0275632																															MEDIAN	0.408222
																																					STDEVA	0.220515
																																					SEM	0.0263566
[truncated: 12 more columns]

## Sheet: Fig 2B
N-Cadherin Ratio
	Control		Neurog2		ΔMaml1
	Area <Median	Area >Median	Area <Median	Area >Median	Area <Median	Area >Median
	0.466064	1.19749	0.477985	0.558668	0.938452	1.0615
	0.410837	1.01847	0.292223	1.09845	0.771187	0.555582
	0.402953	1.28124	0.224186	0.813503	0.861341	0.79461
	0.375863	0.88073	0.513531	1.09726	1.08723	0.938074
	0.399797	1.33943	0.722098	1.10983	0.532855	1.04155
	1.02132	0.766737	0.493495	1.21115	0.754543	0.647433
	0.902353	0.770224	0.613339	1.21163	0.509192	0.0558458
	0.677427	0.862051	1.02165	0.698375	0.476919	0.811635
	1.01104	0.835304	0.381808	0.693599	0.558122	0.986937
	0.417816	1.09054	0.693925	0.929682	0.953311	0.849791
	0.414252	0.719655	0.759546	1.06078	0.722206	0.544813
	0.355683	0.966703	0.736667	0.96724	0.881488	0.510633
	0.521709	1.07325	0.62966	0.760103	0.787944	0.755671
	0.621541	0.737018	0.923206	1.16257	0.651672	0.462444
	0.97602	0.957179	0.823336	0.928976	0.7971	0.671992
	0.535295	1.12305	0.551406	0.989074	0.400406	0.360283
	0.743647	0.980839	0.259285	0.552979	0.291727	0.514366
	0.650369	0.413076	0.769711		0.248902	0.307539
	0.693918	1.09481	0.493057		0.279102	0.548225
	0.492347	1.14924	1.06593		0.588112
	0.69314	0.940144	0.871637		0.222031
	0.90388	0.997064	0.420323		1.43756
		1.01328	0.583826		0.367472
			1.04709		0.540757
			0.865849		0.170592
			0.235609		0.272413
			0.795279		0.286693
			1.05506		0.270571
			0.90553		1.07205
			0.62388		1.03266
			0.390165		0.949871
			0.789292		0.801609
			0.80301		0.337948
			0.301006		0.553828
			0.139616		0.430614
			0.761505		0.390583
			0.825925		0.288963
			0.790977		0.776895
			0.645727		0.11243
			0.75907		0.0983113
			0.233842		0.522225
			0.501706		0.0758776
			0.253549		0.992883
			0.564866
			0.613901
			0.982941
			0.357792
MEAN	0.622149	0.965545	0.629043	0.931993	0.583643	0.653628
MEDIAN	0.578418	0.980839	0.62966	0.96724	0.540757	0.647433
STDEVA	0.222551	0.205959	0.252689	0.217235	0.320639	0.266155
SEM	0.0474481	0.0429454	0.0368585	0.0526873	0.0488971	0.0610601

## Sheet: Fig 2C
Control								Neurog2								ΔMaml1
Area of the electroporated cell	Area of four of its close neighbors				Mean Area of four of its close neighbors	Area Ratio		Area of the electroporated cell	Area of four of its close neighbors				Mean Area of four of its close neighbors	Area Ratio		Area of the electroporated cell	Area of four of its close neighbors				Mean Area of four of its close neighbors	Area Ratio
0.719	1.644	2.454	2.907	0.3	1.82625	0.393703		3.33	5.181	6.515	2.873	6.612	5.29525	0.628865		1.029	5.104	4.696	5.411	5.084	5.07375	0.202809
0.809	2.955	3.494	2.12	2.929	2.8745	0.28144		1.077	4.822	3.796	4.566	3.745	4.23225	0.254475		0.97	4.798	4.645	5.462	3.777	4.6705	0.207687
0.647	1.786	2.043	2.377	1.722	1.982	0.326438		1.539	6.361	4.925	3.027	6.464	5.19425	0.296289		0.93	3.342	6.942	5.666	5.309	5.31475	0.174985
1.233	1.272	1.837	2.544	2.287	1.985	0.621159		3.312	4.412	4.514	3.591	3.796	4.07825	0.812113		4.084	3.165	5.972	4.747	4.849	4.68325	0.872044
0.899	1.683	1.539	2.467	1.516	1.80125	0.499098		1.129	5.335	3.964	4.001	3.129	4.10725	0.27488		1.991	1.991	3.552	2.501	3.981	3.00625	0.662287
0.976	2.12	1.555	1.683	2.235	1.89825	0.514158		1.18	4.566	4.258	3.642	4.001	4.11675	0.286634		2.042	3.573	3.124	2.961	1.889	2.88675	0.70737
0.951	2.454	2.338	2.492	1.914	2.2995	0.413568		0.926	4.211	4.822	4.95	4.002	4.49625	0.205949		1.429	2.961	3.777	3.961	2.705	3.351	0.42644
1.002	1.94	1.799	1.567	2.287	1.89825	0.527855		0.616	4.566	4.655	3.745	4.771	4.43425	0.138919		2.927	2.297	2.858	3.624	2.267	2.7615	1.05993
0.866	2.03	1.786	1.606	0.107	1.38225	0.626515		2.422	4.617	6.864	4.771	5.284	5.384	0.449851		2.756	5.87	3.675	2.705	3.369	3.90475	0.705807
1.002	2.081	2.12	2.569	1.94	2.1775	0.460161		1.385	3.976	6.771	4.463	5.951	5.29025	0.261802		2.144	4.033	3.624	3.216	3.267	3.535	0.606506
1.516	2.518	2.005	2.133	2.441	2.27425	0.666593		1.488	4.873	3.129	4.874	3.796	4.168	0.357006		2.747	3.216	2.961	3.267	5.513	3.73925	0.734639
0.835	1.824	1.58	2.17	1.927	1.87525	0.445274		2.462	5.694	3.54	5.592	4.053	4.71975	0.521638		2.552	5.002	3.318	2.858	3.675	3.71325	0.687269
0.899	2.261	2.634	2.672	1.779	2.3365	0.384764		1.477	5.284	4.361	4.104	4.617	4.5915	0.321681		1.04	2.756	3.195	3.369	2.961	3.07025	0.338735
1.516	1.644	1.914	2.569	1.447	1.8935	0.800634		0.667	4.31	3.232	2.924	5.335	3.95025	0.16885		2.552	4.084	4.747	5.207	5.309	4.83675	0.527627
0.668	1.889	1.55	2.056	1.542	1.75925	0.379707		1.744	5.438	3.45	4.617	5.764	4.81725	0.362032		4.084	3.267	3.114	4.696	4.543	3.905	1.04584
0.569	1.509	1.516	2.184	1.413	1.6555	0.343703		0.539	1.821	2.219	1.706	1.667	1.85325	0.29084		5.717	3.318	3.471	3.063	6.074	3.9815	1.43589
0.951	1.465	1.734	1.632	2.03	1.71525	0.554438		0.628	2.013	1.654	1.271	1.821	1.68975	0.371653		3.06	4.492	3.777	3.573	5.053	4.22375	0.724475
0.745	2.056	1.362	1.773	2.145	1.834	0.406216		0.654	2.96	1.385	2.129	1.988	2.1155	0.309147		1.087	3.216	3.246	4.441	5.717	4.155	0.261613
0.758	1.542	1.598	1.529	1.779	1.612	0.470223		1.044	3.783	0.962	3.052	2.373	2.5425	0.410619		1.031	3.471	3.828	5.207	5.594	4.525	0.227845
0.681	1.465	2.158	1.606	1.644	1.71825	0.396333		1.013	1.912	3.193	2.065	1.706	2.219	0.456512		1.434	4.849	3.93	4.492	5.19	4.61525	0.310709
1.015	2.269	2.235	1.49	1.953	1.98675	0.510885		0.744	2.232	1.962	2.334	1.565	2.02325	0.367725		1.429	4.186	5.165	4.969	3.369	4.42225	0.323139
1.105	2.017	1.593	2.544	2.698	2.213	0.499322		1.193	3.039	2.552	1.937	3.004	2.633	0.453095		1.246	3.471	4.747	2.858	4.237	3.82825	0.325475
0.617	2.081	2.505	2.595	2.621	2.4505	0.251785		1.334	2.18	1.706	2.911	2.218	2.25375	0.591902		1.144	3.981	4.084	4.339	3.165	3.89225	0.293917
1.362	2.274	1.555	2.107	2.964	2.225	0.612135		1.642	2.09	2.052	2.565	2.148	2.21375	0.741728		4.186	2.807	4.033	5.39	3.675	3.97625	1.05275
0.912	2.223	2.672	2.659	3.186	2.685	0.339665		1.103	2.693	1.693	1.937	1.949	2.068	0.533366		2.654	4.696	5.207	3.267	4.081	4.31275	0.615385
0.938	2.03	2.056	2.647	2.762	2.37375	0.395155		0.423	1.629	1.181	2.334	2.116	1.815	0.233058		3.675	3.624	3.369	3.624	3.012	3.40725	1.07858
1.002	1.55	1.783	1.927	2.12	1.845	0.543089		0.513	2.244	1.167	1.693	1.257	1.59025	0.322591		1.195	4.594	3.471	4.441	4.033	4.13475	0.289014
0.49	1.45	1.558	1.657	2.003	1.667	0.293941		0.898	2.271	1.706	1.103	2.308	1.847	0.486194		3.369	2.45	2.756	3.369	2.451	2.7565	1.2222
0.978	2.048	1.459	2.48	1.04	1.75675	0.55671		0.975	2.142	2.347	2.227	2.308	2.256	0.432181		1.029	4.339	4.084	2.093	5.543	4.01475	0.256305
1.041	2.148	2.119	1.045	2.489	1.95025	0.533778		0.693	1.103	2.526	2.334	2.129	2.023	0.342561		2.297	3.879	3.165	3.981	4.645	3.9175	0.586343
0.758	1.687	2.261	1.824	1.876	1.912	0.396444		0.945	2.321	1.642	2.347	2.989	2.32475	0.406495		0.715	3.522	3.726	3.012	3.777	3.50925	0.203747
0.899	1.68	1.439	2.261	2.659	2.00975	0.447319		1.449	1.924	1.783	1.937	1.821	1.86625	0.776423		0.912	4.492	3.879	3.879	4.237	4.12175	0.221265
0.848	1.31	1.927	2.353	3.019	2.15225	0.394006		0.693	2.149	3.004	0.148	2.055	1.839	0.376835		0.838	3.624	4.594	3.879	3.045	3.7855	0.221371
0.79	2.145	2.004	1.98	3.45	2.39475	0.329888		2.361	3.745	3.334	4.72	7.233	4.758	0.496217		1.94	3.114	3.573	3.573	4.9	3.79	0.511873
0.784	2.775	1.889	2.814	2.248	2.4315	0.322435		3.078	4.258	6.105	4.882	4.566	4.95275	0.621473		2.858	3.42	3.369	2.756	3.369	3.2285	0.885241
1.015	1.644	1.876	2.175	1.991	1.9215	0.528233		2.013	3.951	3.745	4.463	4.72	4.21975	0.477042		1.027	4.033	4.789	5.98	6.38	5.2955	0.193938
1.323	2.312	1.413	2.213	1.593	1.88275	0.702696		1.949	2.078	7.131	5.889	4.104	4.8005	0.405999		3.063	4.084	3.522	4.594	4.288	4.122	0.743086
0.694	2.158	1.567	2.377	2.621	2.18075	0.318239		2.308	4.712	3.219	3.929	5.284	4.286	0.538497		2.042	4.339	2.807	5.951	5.768	4.71625	0.432971
0.719	2.814	2.107	2.492	2.235	2.412	0.298093		1.231	3.54	2.308	4.36	4.139	3.58675	0.343208		2.858	5.819	3.267	4.696	3.573	4.33875	0.658715
0.669	2.235	1.901	1.169	1.465	1.6925	0.395273		0.642	4.36	3.591	5.592	5.181	4.681	0.13715		1.787	2.552	3.879	4.879	4.624	3.9835	0.4486
1.053	2.352	1.773	1.978	3.122	2.30625	0.456585		3.54	5.54	4.36	6.515	6.618	5.75825	0.61477		1.383	5.36	4.645	2.399	4.339	4.18575	0.330407
0.889	2.12	2.467	2.197	2.762	2.3865	0.372512		0.79	3.694	4.514	3.437	4.258	3.97575	0.198705		1.351	4.288	6.135	4.951	3.267	4.66025	0.289899
0.995	2.32	2.394	2.685	2.338	2.43425	0.40875		2.206	5.335	5.797	6.105	5.438	5.66875	0.389151		1.029	3.267	4.084	5.87	6.972	5.04825	0.203833
1.131	2.852	2.621	2.685	2.659	2.70425	0.418231		2.013	5.914	5.13	7.695	6.874	6.40325	0.314372		0.876	7.96	4.084	5.002	4.339	5.34625	0.163853
0.565	2.724	2.124	1.459	2.987	2.3235	0.243168		0.872	2.565	3.181	3.078	5.365	3.54725	0.245824		1.94	6.002	3.42	7.951	4.951	5.581	0.347608
0.659	2.004	2.654	2.31	1.049	2.00425	0.328801		1.744	4.617	2.924	4.155	3.129	3.70625	0.470556		1.663	3.777	2.297	2.705	2.91	2.92225	0.569082
1.777	8.372	17.078	14.915	12.158	13.1307	0.135331		1.282	3.95	4.822	5.54	5.746	5.0145	0.255659		1.327	4.135	3.267	4.135	3.879	3.854	0.344318
1.906	13.312	11.334	6.156	11.437	10.5597	0.180497		1.385	6.105	4.514	5.899	4.514	5.258	0.263408		3.777	3.369	5.002	3.012	5.666	4.26225	0.886152
1.674	6.775	6.543	16.846	5.891	9.01375	0.185716		0.947	5.48	4.145	5.006	5.369	5	0.1894		1.091	6.687	3.39	3.981	4.186	4.561	0.239202
					MEAN	0.426748		2.719	4.668	4.001	3.386	3.95	4.00125	0.679538		3.889	4.543	5.309	3.624	4.798	4.5685	0.851264
					MEDIAN	0.406216		1.693	3.286	4.617	3.448	4.36	3.92775	0.431036		2.531	3.93	5.768	4.135	3.777	4.4025	0.574901
					STDEVA	0.136739		0.796	3.796	3.448	4.925	6.053	4.5555	0.174734							MEAN	0.534999
					SEM	0.0195341		2.015	4.25	4.514	5.386	3.591	4.43525	0.454315							MEDIAN	0.4486
								3.488	4.925	4.566	4.617	5.233	4.83525	0.721369							STDEVA	0.314472
								1.488	5.148	4.049	5.045	5.048	4.8225	0.308554							SEM	0.0440348
								1.129	4.987	5.048	4.658	2.48	4.29325	0.262971
								1.847	6.207	4.412	4.976	4.258	4.96325	0.372135
								1.337	4.104	2.668	4.155	4.207	3.7835	0.353377
								3.245	3.591	2.873	3.386	4.104	3.4885	0.930199
								1.231	4.048	5.048	4.668	4.159	4.48075	0.274731
								2.975	4.463	5.438	3.334	0.745	3.495	0.851216
								1.334	4.771	4.668	3.796	5.079	4.5785	0.291362
								1.443	3.181	3.818	2.975	3.228	3.3005	0.437206
								0.923	4.048	3.015	2.778	3.489	3.3325	0.276969
								1.385	5.643	4.178	5.004	5.478	5.07575	0.272866
								0.884	3.048	2.447	2.489	3.336	2.83	0.312367
													MEAN	0.403186
													MEDIAN	0.364879
													STDEVA	0.177836
													SEM	0.0218901

## Sheet: Fig 4B
	Control				Dll1				Dll1+Mib1				Dll1+mbMib1
	Hes5-VNP Signal	Fold change			Hes5-VNP Signal	Fold change			Hes5-VNP Signal	Fold change			Hes5-VNP Signal	Fold change
	5.267	0.701312			4.579	0.609704			1.051	0.139943			20.036	2.66784
	2.792	0.371761			9.567	1.27387			14.011	1.8656			5.029	0.669622
	19.972	2.65932			7.156	0.952837			10.904	1.45189			9.41	1.25296
	6.061	0.807035			18.177	2.42031			9.367	1.24724			18.071	2.40619
	16.359	2.17824			11.725	1.56121			-1.1	-0.146468			18.149	2.41658
	7.32	0.974674			1.52	0.202391			16.042	2.13603			13.794	1.8367
	1.456	0.193869			27.346	3.64118			10.82	1.44071			11.663	1.55295
	0.836996	0.111448			9.008	1.19943			10.21	1.35948			2.018	0.268701
	3.072	0.409043			0.558996	0.0744316			9.562	1.2732			10.29	1.37014
	18.013	2.39847			-1.91	-0.254321			21.811	2.90418			14.03	1.86813
	0.794996	0.105856			6.532	0.86975			7.096	0.944848			16.922	2.2532
	4.394	0.58507			1.381	0.183883			6.535	0.870149			1.588	0.211445
	2.465	0.32822			7.135	0.950041			0.757996	0.100929			8.98	1.19571
	4.657	0.62009			-4.189	-0.557775			3.82	0.508641			8.759	1.16628
	-0.223004	-0.0296934			10.233	1.36255			0.733996	0.0977333			13.782	1.8351
	5.132	0.683337			11.196	1.49077			1.9	0.252989			4.794	0.638331
	11.067	1.4736			9.1795	1.22227			0.735996	0.0979996			6.001	0.799046
	17.828	2.37384			9.797	1.30449			3.048	0.405848			8.484	1.12966
	8.74	1.16375			9.827	1.30849			8.464	1.127			15.088	2.009
	16.173	2.15347			3.056	0.406913			25.805	3.43599			20.794	2.76877
	10.252	1.36508			15.791	2.10261			5.604	0.746185			9.116	1.21382
	15.006	1.99808			-0.159004	-0.0211717			7.251	0.965486			15.514	2.06572
	6.199	0.82541			-1.017	-0.135416			12.242	1.63005			19.077	2.54014
	3.301	0.439535			2.602	0.346462			19.411	2.58462			29.727	3.95822
	11.763	1.56627			4.547	0.605443			9.937	1.32313			20.05	2.6697
	12.495	1.66374			19.25	2.56318			8.844	1.1776			7.783	1.03632
	1.662	0.221299			4.346	0.578679			16.017	2.1327			28.782	3.83239
	3.84	0.511304			8.222	1.09478			1.421	0.189209			17.197	2.28982
	6.973	0.92847			5.14	0.684402			24.36	3.24359			5.717	0.761231
	-0.530004	-0.0705712			22.72	3.02522			19.397	2.58275			13.021	1.73377
	19.584	2.60765			8.16	1.08652			15.156	2.01805			8.169	1.08772
	9.664	1.28678			9.768	1.30063			6.828	0.909163			11.89	1.58318
	1.881	0.250459			0.254996	0.0339533			2.68	0.356848			29.734	3.95915
	20.532	2.73388			2.039	0.271497			11.558	1.53897			20.914	2.78475
	2.664	0.354717			16.787	2.23523			12.532	1.66866			10.616	1.41354
	0.381996	0.0508637		MEAN	7.72358	1.02841		MEAN	9.56605	1.27374			3.303	0.439801
	-1.372	-0.182685		MEDIAN	7.156	0.952837		MEDIAN	9.367	1.24724			27.167	3.61735
	4.127	0.549519		STDEVA	7.14086	0.950821		STDEVA	7.0668	0.94096			6.006	0.799712
	5.624	0.748848		SEM	1.20703	0.160718		SEM	1.19451	0.159051			-1.533	-0.204123
	10.106	1.34564											2.384	0.317434
	7.782	1.03619											17.527	2.33376
	-1.417	-0.188677											9.061	1.20649
	5.538	0.737397											8.055	1.07254
	5.508	0.733402											13.352	1.77785
	3.941	0.524753											5.785	0.770285
	6.065	0.807568											15.736	2.09528
	3.774	0.502516											32.082	4.27179
	21.965	2.92469											15.668	2.08623
	7.761	1.03339											4.016	0.534739
	9.458	1.25935											22.705	3.02322
	5.705	0.759633											14.575	1.94069
	0.664996	0.0885458											14.481	1.92818
	14.999	1.99715											22.779	3.03307
	17.477	2.3271											14.89	1.98264
MEAN	7.5102	1										MEAN	13.3894	1.78283
MEDIAN	5.6645	0.75424										MEDIAN	13.567	1.80648
STDEVA	6.33024	0.842885										STDEVA	7.8054	1.03931
SEM	0.861436	0.114702										SEM	1.06218	0.141432

## Sheet: Fig 4C
Control				Dll1				Dll1+Mib1				Dll1+mbMib1
Nb HuCD+EP-	Nb neighboring EP-	Proportion HuCD+EP-/EP-		Nb HuCD+EP-	Nb neighboring EP-	Proportion HuCD+EP-/EP-		Nb HuCD+EP-	Nb neighboring EP-	Proportion HuCD+EP-/EP-		Nb HuCD+EP-	Nb neighboring EP-	Proportion HuCD+EP-/EP-
8	20	0.4		6	13	0.461538		10	25	0.4		5	20	0.25
10	27	0.37037		13	21	0.619048		9	18	0.5		2	6	0.333333
17	34	0.5		12	19	0.631579		5	14	0.357143		4	20	0.2
16	32	0.5		8	21	0.380952		3	12	0.25		7	21	0.333333
14	23	0.608696		3	6	0.5		9	23	0.391304		2	10	0.2
14	29	0.482759		12	19	0.631579		10	25	0.4		5	18	0.277778
11	22	0.5		9	17	0.529412		5	14	0.357143		3	20	0.15
15	28	0.535714		4	8	0.5			MEAN	0.37937		2	6	0.333333
	MEAN	0.487192		8	16	0.5			STDEVA	0.0744647		3	12	0.25
	STDEVA	0.0745262		3	8	0.375			SEM	0.028145		7	27	0.259259
	SEM	0.026349		4	7	0.571429						3	14	0.214286
					MEAN	0.518231		n=7 sections (6 embryos)				1	10	0.1
n=8 sections (6 embryos)					STDEVA	0.0907668		n=131 cells				7	21	0.333333
n=215 cells					SEM	0.0273672						7	32	0.21875
												6	18	0.333333
				n=11 sections (8 embryos)								2	7	0.285714
				n=155 cells								1	12	0.0833333
												2	17	0.117647
													MEAN	0.237413
													STDEVA	0.0836837
													SEM	0.0197244
												n=18 sections (6 embryos)
												n=291 cells

## Sheet: Fig 4D
	Control				Dll1				Dll1+Mib1				Dll1+mbMib1
	Hes5-VNP Signal	Fold change			Hes5-VNP Signal	Fold change			Hes5-VNP Signal	Fold change			Hes5-VNP Signal	Fold change
	-2.276	-0.263483			6.521	0.754908			9.685	1.12119			3.505	0.405758
	-2.025	-0.234426			2.778	0.321597			25.951	3.00424			0.0609964	0.00706129
	9.774	1.13149			-1.735	-0.200854			16.711	1.93456			21.514	2.49058
	4.418	0.511453			0.903996	0.104652			16.518	1.91222			12.828	1.48504
	0.760996	0.0880973			3.016	0.349149			10.469	1.21195			14.193	1.64306
	5.417	0.627103			-3.948	-0.457044			24.667	2.85559			14.467	1.67478
	6.449	0.746573			-0.368004	-0.0426022			11.457	1.32633			11.777	1.36337
	5.809	0.672483			2.478	0.286867			7.664	0.887228			12.865	1.48933
	3.686	0.426712			3.9	0.451486			4.501	0.521061			2.452	0.283857
	9.657	1.11795			12.76	1.47717			5.406	0.625829			8.422	0.974979
	4.295	0.497213			15.421	1.78522			13.017	1.50692			1.586	0.183604
	4.949	0.572924			2.693	0.311757			12.105	1.40134			9.611	1.11262
	5.267	0.609738			3.487	0.403675			4.186	0.484595			11.629	1.34624
	3.968	0.459358			12.501	1.44719			15.265	1.76716			9.43	1.09167
	6.138	0.71057			3.577	0.414094			4.933	0.571072			23.944	2.77189
	5.088	0.589016			6.345	0.734533			14.802	1.71356			12.357	1.43052
	4.471	0.517588			11.257	1.30317			5.75	0.665653			17.836	2.0648
	7.254	0.839764			3.002	0.347528			1.194	0.138224			32.106	3.71677
	5.611	0.649561			2.182	0.2526			11.778	1.36349			13.518	1.56492
	1.485	0.171912			2.672	0.309326			0.507996	0.0588086			7.026	0.81337
	8.827	1.02186			0.951996	0.110209			3.955	0.457853			12.384	1.43364
	8.368	0.968727			0.0479964	0.00555633			7.112	0.823326			2.449	0.28351
	8.645	1.00079			0.503996	0.0583455			16.911	1.95771			13.359	1.54651
	11.636	1.34705			3.672	0.425091			7.219	0.835712			7.593	0.879009
	16.76	1.94023			-2.076	-0.24033			-0.248004	-0.0287103			23.589	2.7308
	22.928	2.65428			-1.489	-0.172376			3.054	0.353548			1.67	0.193328
	18.279	2.11608			4.085	0.472903			4.329	0.501149			14.255	1.65024
	11.4	1.31973			1.016	0.117618			24.565	2.84378			6.437	0.745184
	20.695	2.39577			3.467	0.401359			3.422	0.39615			12.787	1.4803
	8.954	1.03657			-1.58	-0.18291			6.896	0.79832			15.409	1.78383
	5.422	0.627681			5.226	0.604991			7.791	0.90193			8.559	0.990839
	7.575	0.876925			-1.683	-0.194834			9.228	1.06829			10.928	1.26509
	7.294	0.844395			6.68	0.773315			6.062	0.701771			10.604	1.22758
	6.746	0.780955			-2.031	-0.235121			6.134	0.710107			22.633	2.62013
	5.303	0.613905			0.785996	0.0909914			2.615	0.302727			8.149	0.943375
	15.724	1.8203			-1.1	-0.127343			16.392	1.89763			-0.981004	-0.113567
	12.941	1.49812			8.672	1.00392			17.566	2.03354			6.294	0.728629
	23.545	2.7257			2.628	0.304232			14.879	1.72248			16.721	1.93572
	6.931	0.802372			3.357	0.388625			7.405	0.857245			16.999	1.9679
	15.573	1.80282			21.321	2.46824			8.083	0.935734			18.961	2.19503
	10.021	1.16009			0.283996	0.032877			4.63	0.535995			6.559	0.759307
	3.849	0.445582			10.597	1.22677			5.613	0.649793			10.304	1.19285
	14.002	1.62095			-0.748004	-0.0865932			8.328	0.964097			31.894	3.69223
	16.046	1.85758			-0.798004	-0.0923815			8.379	0.970001			11.042	1.27828
	23.476	2.71772			-1.442	-0.166935			2.754	0.318818			0.768996	0.0890234
	7.33	0.848562			11.253	1.30271			14.231	1.64746			4.133	0.478459
	1.711	0.198075			1.875	0.21706			8.479	0.981577			5.513	0.638216
	6.544	0.757571			3.168	0.366745			8.764	1.01457			-1.406	-0.162767
	0.419996	0.0486212			0.586996	0.0679541			5.189	0.600708			1.133	0.131162
	3.027	0.350422			2.772	0.320902			6.997	0.810012			7.555	0.87461
	25.551	2.95793			2.796	0.323681			2.805	0.324722			14.002	1.62095
	19.841	2.29691			24.705	2.85999			14.69	1.7006			12.225	1.41524
	17.439	2.01884			4.309	0.498834			2.106	0.243802			8.485	0.982272
	4.929	0.570609			4.099	0.474523			7.501	0.868358			26.759	3.09777
	3.498	0.404948			10.488	1.21415			7.591	0.878777			20.856	2.41441
	2.793	0.323333			12.877	1.49072			12.158	1.40748			8.365	0.96838
	1.477	0.170986			11.683	1.35249			6.437	0.745184			15.421	1.78522
	5.316	0.61541			4.54	0.525576			2.176	0.251906			7.769	0.899384
MEAN	8.63813	1			3.015	0.349033			7.988	0.924736			12.677	1.46756
MEDIAN	6.645	0.769263		MEAN	4.20267	0.486526		MEAN	8.92801	1.03356			6.207	0.718558
STDEVA	6.66159	0.771184		MEDIAN	3.002	0.347528		MEDIAN	7.591	0.878777			42.225	4.88821
SEM	0.87471	0.101261		STDEVA	5.68822	0.6585		STDEVA	5.90948	0.684115			2.165	0.250632
				SEM	0.740543	0.0857295		SEM	0.769348	0.0890642			18.692	2.16389
													11.601	1.343
													23.912	2.76819
													8.369	0.968843
												MEAN	11.9265	1.38068
												MEDIAN	11.3215	1.31064
												STDEVA	8.38355	0.970528
												SEM	1.03194	0.119464

## Sheet: Fig 4E
Control				Dll1				Dll1+Mib1				Dll1+mbMib1
Nb HuCD+EP+	Nb EP+	Proportion HuCD+EP+/EP+		Nb HuCD+EP+	Nb EP+	Proportion HuCD+EP+/EP+		Nb HuCD+EP+	Nb EP+	Proportion HuCD+EP+/EP+		Nb HuCD+EP+	Nb EP+	Proportion HuCD+EP+/EP+
26	96	0.270833		20	31	0.645161		21	58	0.362069		9	46	0.195652
19	64	0.296875		19	39	0.487179		27	79	0.341772		16	63	0.253968
13	38	0.342105		23	37	0.621622		18	43	0.418605		18	46	0.391304
26	63	0.412698		17	38	0.447368		12	54	0.222222		17	70	0.242857
27	100	0.27		17	31	0.548387		10	17	0.588235		12	33	0.363636
12	47	0.255319		17	32	0.53125		19	48	0.395833		21	61	0.344262
37	109	0.33945		18	29	0.62069		14	59	0.237288		8	17	0.470588
18	85	0.211765		16	26	0.615385		13	53	0.245283		10	20	0.5
27	102	0.264706		11	17	0.647059		17	38	0.447368		9	34	0.264706
28	95	0.294737		19	34	0.558824		18	80	0.225		20	55	0.363636
19	72	0.263889			MEAN	0.572292		14	46	0.304348		12	32	0.375
18	78	0.230769			STDEVA	0.0689767		14	52	0.269231		16	51	0.313725
16	60	0.266667			SEM	0.0218123		25	55	0.454545		15	54	0.277778
13	54	0.240741						12	26	0.461538		5	13	0.384615
	MEAN	0.282897		n=10 sections (8 embryos)					MEAN	0.355238		9	38	0.236842
	STDEVA	0.0522347							STDEVA	0.111104		10	32	0.3125
	SEM	0.0139603							SEM	0.0296938		5	29	0.172414
												12	27	0.444444
n=14 sections (6 embryos)								n= 14 sections (6 embryos)					MEAN	0.328218
													STDEVA	0.0924933
													SEM	0.0218009
												n=18 sections (6 embryos)

[truncated: 26 more sheets: Fig 5A, Fig 5B, Fig 5C, Fig 5D, S1B Fig, S1C Fig, S2D Fig, S2E Fig, S2F Fig, S3A Fig, S3B Fig, S3C Fig, S3D Fig, S3E Fig, S3F Fig, S4D Fig, S4E Fig, S5A Fig, S5B Fig, S5C Fig …]
